# Supplementary material for: S-Benzyl­thiouronium 4-anilinobenzene­sulfonate
Source: Acta Crystallogr Sect E Struct Rep Online. 2008 Aug 30;64(Pt 9):o1858–9. doi: 10.1107/S160053680802727X (PMC2960486; doi:10.1107/S160053680802727X)
Supplement: Supplementary file 2 [file e-64-o1858-Isup2.hkl]

# 
# h,k,l, Fc-squared, Fo-squared, sigma(Fo-squared) and status flag 
# 
data_I
_shelx_title ' patil151m in P2(1)/c  (100K)' 
_shelx_refln_list_code          4 
_shelx_F_calc_maximum      313.24 
_exptl_crystal_F_000       872.00 
_reflns_d_resolution_high  0.7107 
 
loop_ 
 _symmetry_equiv_pos_as_xyz 
 'x, y, z' 
 '-x, y+1/2, -z+1/2' 
 '-x, -y, -z' 
 'x, -y-1/2, z-1/2' 
 
_cell_length_a    14.4918 
_cell_length_b     9.2024 
_cell_length_c    16.3944 
_cell_angle_alpha  90.000 
_cell_angle_beta  113.529 
_cell_angle_gamma  90.000 
 
_shelx_F_squared_multiplier     1.000 
 
loop_ 
 _refln_index_h 
 _refln_index_k 
 _refln_index_l 
 _refln_F_squared_calc 
 _refln_F_squared_meas 
 _refln_F_squared_sigma 
 _refln_observed_status 
   2   0   0     4163.77     4058.99     44.91 o 
   3   0   0     5333.86     5072.59     54.77 o 
   4   0   0     3130.70     2927.22     36.46 o 
   5   0   0     1560.15     1450.64     18.94 o 
   6   0   0      848.03      779.98     13.21 o 
   7   0   0       90.45       62.79      7.16 o 
   8   0   0       31.95        4.23      3.51 o 
   9   0   0        0.19        1.88      4.01 o 
  10   0   0       99.59      101.98      8.60 o 
  11   0   0     5245.70     5492.55     93.60 o 
  12   0   0        8.31       38.32      9.55 o 
  13   0   0     2361.46     2326.39     63.17 o 
  14   0   0       25.11       43.09     14.79 o 
  15   0   0      399.70      291.16     29.40 o 
  16   0   0        9.75       -5.34     11.42 o 
  17   0   0        1.71        4.88     15.87 o 
  18   0   0       25.00       36.54     20.84 o 
   1   1   0      173.51      208.11      3.26 o 
   2   1   0      548.91      633.70      7.24 o 
   3   1   0     2700.56     2742.34     22.22 o 
   4   1   0     6467.64     6133.68     46.86 o 
   5   1   0      751.81      664.61      8.52 o 
   6   1   0     3368.37     3541.79     29.52 o 
   7   1   0      690.23      679.29     10.42 o 
   8   1   0      585.68      698.33     11.53 o 
   9   1   0      567.16      613.41     10.92 o 
  10   1   0      935.04      947.32     15.90 o 
  11   1   0      762.20      767.54     17.10 o 
  12   1   0      906.82      898.41     23.96 o 
  13   1   0      153.52      162.95     11.61 o 
  14   1   0     1008.77      993.72     29.03 o 
  15   1   0      755.49      750.10     39.44 o 
  16   1   0       23.31       16.98     10.21 o 
  17   1   0       45.46       50.20     12.80 o 
  18   1   0      209.82      252.20     26.08 o 
   0   2   0    57111.54    53707.20   1235.48 o 
   1   2   0    22401.86    22203.71    214.22 o 
   2   2   0    15079.23    15433.80    126.11 o 
   3   2   0     3873.99     4017.22     33.42 o 
   4   2   0      408.29      419.13      7.01 o 
   5   2   0      709.40      688.23      9.25 o 
   6   2   0      727.36      783.32     10.47 o 
   7   2   0      510.30      425.37      8.49 o 
   8   2   0       72.86       94.97      4.65 o 
   9   2   0      312.11      297.46      8.19 o 
  10   2   0      689.21      665.15     13.94 o 
  11   2   0      389.81      408.45     17.10 o 
  12   2   0      438.28      411.40     21.48 o 
  13   2   0       13.37        8.69      6.48 o 
  14   2   0      128.01       75.18     13.67 o 
  15   2   0      131.33      120.86     16.13 o 
  16   2   0      172.86      160.45     22.40 o 
  17   2   0        2.11       -1.04     12.78 o 
  18   2   0      186.17      234.58     23.71 o 
   1   3   0     2215.88     2176.40     26.60 o 
   2   3   0     1908.62     1853.18     18.95 o 
   3   3   0     2986.58     2912.46     29.07 o 
   4   3   0     1863.73     1817.49     19.32 o 
   5   3   0      613.11      565.05      9.31 o 
   6   3   0     5144.85     5521.49     51.23 o 
   7   3   0      703.48      675.26     11.72 o 
   8   3   0      100.08      111.78      5.87 o 
   9   3   0      276.17      278.88     10.07 o 
  10   3   0      164.19      133.40      8.86 o 
  11   3   0      499.43      449.73     15.50 o 
  12   3   0       21.73        9.88      5.86 o 
  13   3   0      545.34      545.69     22.28 o 
  14   3   0     1283.24     1294.29     67.02 o 
  15   3   0      116.77      113.19     16.12 o 
  16   3   0      119.46      134.80     18.37 o 
  17   3   0       28.84       41.92     16.59 o 
  18   3   0       46.37       48.60     16.28 o 
   0   4   0      668.36      845.10     22.89 o 
   1   4   0      963.63     1040.31     15.70 o 
   2   4   0     1306.94     1459.35     17.51 o 
   3   4   0     2123.32     2314.26     24.27 o 
   4   4   0        3.25        2.22      2.03 o 
   5   4   0      786.95      852.62     14.85 o 
   6   4   0      492.09      470.23     13.47 o 
   7   4   0       62.50       48.85      4.84 o 
   8   4   0      260.74      244.90     11.06 o 
   9   4   0      414.19      444.76     17.48 o 
  10   4   0       52.32       53.34      6.78 o 
  11   4   0        0.87        4.24      4.99 o 
  12   4   0        8.72        5.34      5.97 o 
  13   4   0       62.14       49.23      9.62 o 
  14   4   0       24.26       39.07      9.76 o 
  15   4   0       23.43       36.14     22.17 o 
  16   4   0      225.50      227.00     36.00 o 
  17   4   0      140.05      171.61     34.74 o 
   1   5   0        0.11        0.61      1.93 o 
   2   5   0     1438.44     1584.46     19.56 o 
   3   5   0        1.86        5.74      2.29 o 
   4   5   0      378.72      393.70      8.54 o 
   5   5   0       70.09       58.21      4.48 o 
   6   5   0       34.61       31.03      4.47 o 
   7   5   0      679.61      702.70     19.38 o 
   8   5   0       57.50       39.70      8.00 o 
   9   5   0      384.79      405.38     19.43 o 
  10   5   0      287.48      299.74     16.55 o 
  11   5   0      295.43      265.03     17.64 o 
  12   5   0       64.32       77.66     15.73 o 
  13   5   0      431.84      428.37     28.79 o 
  14   5   0      164.45      107.76     25.40 o 
  15   5   0      222.55      259.05     30.07 o 
  16   5   0       14.76       29.34     25.63 o 
  17   5   0        6.72      -41.69     26.56 o 
   0   6   0      480.78      535.01     16.99 o 
   1   6   0        0.12        4.05      2.25 o 
   2   6   0       19.80       13.24      2.92 o 
   3   6   0      862.95      884.26     13.32 o 
   4   6   0      791.76      827.09     13.49 o 
   5   6   0      205.73      232.77      8.37 o 
   6   6   0      150.59      146.47      9.87 o 
   7   6   0      125.37      134.42     11.55 o 
   8   6   0       60.96       59.09      9.32 o 
   9   6   0      196.76      237.92     21.47 o 
  10   6   0      213.27      210.83     24.20 o 
  11   6   0       23.31       15.96     12.38 o 
  12   6   0        2.46        0.26     11.82 o 
  13   6   0       29.27       24.11     14.15 o 
  14   6   0       92.45      119.49     21.52 o 
  15   6   0        0.16        0.78     15.07 o 
  16   6   0       26.44       43.97     31.61 o 
   1   7   0       21.11       16.23      3.28 o 
   2   7   0       53.98       52.03      4.40 o 
   3   7   0      571.47      583.21     11.03 o 
   4   7   0        5.86        3.78      3.66 o 
   5   7   0      119.09       92.43     10.81 o 
   6   7   0      450.29      420.59     22.34 o 
   7   7   0      137.13      130.11     12.51 o 
   8   7   0       74.76       59.17     11.71 o 
   9   7   0      299.49      279.85     23.24 o 
  10   7   0       67.92       69.38     14.61 o 
  11   7   0      179.99      125.01     23.90 o 
  12   7   0        0.34        9.39     13.17 o 
  13   7   0        0.60       -8.20     15.33 o 
  14   7   0        3.69        7.98     15.90 o 
  15   7   0       21.31       15.58     20.50 o 
   0   8   0       16.22        1.64      4.78 o 
   1   8   0      442.20      427.83      9.96 o 
   2   8   0     1540.69     1617.95     22.47 o 
   3   8   0      106.97      108.02      6.46 o 
   4   8   0        0.00        0.17      5.23 o 
   5   8   0      105.78       96.76     10.32 o 
   6   8   0      110.18       98.71     12.78 o 
   7   8   0       28.38       21.24      9.57 o 
   8   8   0       68.55       19.79     11.08 o 
   9   8   0       55.42       66.14     14.78 o 
  10   8   0       82.29       52.96     14.92 o 
  11   8   0        1.06      -14.85     12.22 o 
  12   8   0       43.81       19.76     15.26 o 
  13   8   0       41.60       55.13     20.20 o 
  14   8   0       38.56       51.08     21.82 o 
   1   9   0      374.80      380.95     14.31 o 
   2   9   0      108.55      100.67      7.87 o 
   3   9   0      423.43      454.12     18.49 o 
   4   9   0      155.93      177.46     14.47 o 
   5   9   0       32.42       31.30      9.68 o 
   6   9   0      248.16      242.28     25.88 o 
   7   9   0      569.70      592.44     31.51 o 
   8   9   0       73.26       63.95     14.75 o 
   9   9   0       21.65       28.10     13.44 o 
  10   9   0       54.44       49.01     16.38 o 
  11   9   0       17.56       24.84     16.74 o 
  12   9   0       19.85       20.25     18.39 o 
  13   9   0       87.25       59.34     23.12 o 
   0  10   0      133.70      126.33     15.44 o 
   1  10   0        0.37        1.66      6.70 o 
   2  10   0        7.49        3.57      7.24 o 
   3  10   0      179.28      205.07     17.69 o 
   4  10   0       52.34       61.90     12.46 o 
   5  10   0       45.69       40.75     11.96 o 
   6  10   0        0.02       12.49     10.34 o 
   7  10   0       79.23       82.55     16.09 o 
   8  10   0       75.49       65.22     16.43 o 
   9  10   0      112.86      115.31     34.33 o 
  10  10   0      253.58      265.48     29.97 o 
  11  10   0      251.17      289.84     32.82 o 
   1  11   0      306.22      276.68     16.04 o 
   2  11   0       54.56       53.99     11.84 o 
   3  11   0      181.70      175.96     17.23 o 
   4  11   0      511.89      560.02     28.82 o 
   5  11   0       33.15       34.12     15.18 o 
   6  11   0      104.00      108.31     20.60 o 
   7  11   0       88.72       86.51     17.99 o 
   8  11   0       22.05       13.63     14.88 o 
   9  11   0       14.78       14.64     16.70 o 
   0  12   0      218.56      264.51     32.05 o 
   1  12   0      989.49     1169.72     70.69 o 
   2  12   0       43.14       32.96     12.80 o 
   3  12   0       72.58       58.51     14.04 o 
   4  12   0       64.44       62.96     14.96 o 
   5  12   0        0.47        6.35     13.02 o 
   6  12   0        6.14       12.72     15.52 o 
   7  12   0      134.26      146.28     23.15 o 
 -18   1   1       34.56       33.52     16.54 o 
 -17   1   1       19.44       19.65     12.17 o 
 -16   1   1       98.16       62.37     11.93 o 
 -15   1   1        1.54        9.59      8.11 o 
 -14   1   1       33.27       23.64      7.51 o 
 -13   1   1        0.11       -0.11      5.95 o 
 -12   1   1      581.65      587.13     16.80 o 
 -11   1   1       69.55       59.87      6.12 o 
 -10   1   1      354.64      344.58     10.15 o 
  -9   1   1      111.38      131.43      5.57 o 
  -8   1   1      452.74      430.51      9.58 o 
  -7   1   1      152.26      156.52      5.23 o 
  -6   1   1      159.16      181.37      6.07 o 
  -5   1   1      325.48      345.78      5.83 o 
  -4   1   1     7029.25     6976.16     52.45 o 
  -3   1   1     1067.74     1079.06     10.47 o 
  -2   1   1       78.05       74.04      2.24 o 
  -1   1   1      899.85      884.98     10.11 o 
   0   1   1      165.64      157.17      4.22 o 
   1   1   1     1636.96     1643.33     17.95 o 
   2   1   1      824.97      822.63      8.55 o 
   3   1   1       91.09      116.33      3.15 o 
   4   1   1       14.93        8.55      1.72 o 
   5   1   1       51.65       48.71      3.35 o 
   6   1   1     2082.88     2228.51     21.98 o 
   7   1   1      252.80      267.41      6.75 o 
   8   1   1      265.16      242.09      6.54 o 
   9   1   1      623.92      608.09     11.89 o 
  10   1   1       75.25       71.94      5.70 o 
  11   1   1        1.11       11.79      4.61 o 
  12   1   1        2.89       -0.93      5.86 o 
  13   1   1        0.07       -0.78      7.01 o 
  14   1   1       22.98        9.76      8.91 o 
  15   1   1       37.66       31.46     10.24 o 
  16   1   1        3.15       12.30     10.41 o 
  17   1   1        2.10       16.90     12.27 o 
  18   1   1        6.96        6.20     15.01 o 
 -18   2   1        0.26        8.91     15.34 o 
 -17   2   1      186.53      142.38     21.51 o 
 -16   2   1      452.17      482.83     29.77 o 
 -15   2   1      778.50      786.20     43.49 o 
 -14   2   1       38.74       22.61      7.51 o 
 -13   2   1      276.00      261.53     14.95 o 
 -12   2   1     1899.07     1967.01     28.88 o 
 -11   2   1      365.98      340.97     14.45 o 
 -10   2   1       11.94        9.18      3.54 o 
  -9   2   1      552.29      560.59     12.22 o 
  -8   2   1       94.68       70.61      5.06 o 
  -7   2   1      363.44      349.93      7.19 o 
  -6   2   1      734.14      865.10     11.01 o 
  -5   2   1      185.45      129.28      4.52 o 
  -4   2   1     3045.03     3352.03     29.63 o 
  -3   2   1      343.89      384.65      5.91 o 
  -2   2   1    13152.35    13242.47    115.45 o 
  -1   2   1    13869.70    13877.51    154.33 o 
   0   2   1       31.48       31.72      2.19 o 
   1   2   1      118.98      108.29      3.11 o 
   2   2   1      830.09      840.21      9.14 o 
   3   2   1      229.77      194.26      4.40 o 
   4   2   1      150.60      169.60      4.36 o 
   5   2   1      140.98      139.51      4.30 o 
   6   2   1      281.45      289.36      6.49 o 
   7   2   1     1330.66     1483.62     18.45 o 
   8   2   1      590.19      593.77     12.07 o 
   9   2   1      193.36      205.14      7.76 o 
  10   2   1       26.73       19.59      4.64 o 
  11   2   1      855.62      848.76     19.69 o 
  12   2   1     1860.07     1863.40     45.00 o 
  13   2   1      691.52      680.35     32.47 o 
  14   2   1      152.52      151.30     13.64 o 
  15   2   1      184.20      167.68     25.18 o 
  16   2   1       26.59       30.58     13.65 o 
  17   2   1       32.60       23.91     13.10 o 
  18   2   1       27.42       17.71     14.08 o 
 -18   3   1        5.61       33.57     20.55 o 
 -17   3   1       13.73       -0.34     13.39 o 
 -16   3   1       45.85       35.47     12.67 o 
 -15   3   1        0.00        1.44     10.17 o 
 -14   3   1       13.19        4.06      8.80 o 
 -13   3   1        4.31       19.40      7.10 o 
 -12   3   1     1062.51     1050.34     23.03 o 
 -11   3   1       24.61       12.61      5.41 o 
 -10   3   1        6.21        3.05      4.11 o 
  -9   3   1       19.90        6.31      3.48 o 
  -8   3   1      231.15      246.53      7.85 o 
  -7   3   1      253.16      249.50      7.13 o 
  -6   3   1      822.88      798.49     11.55 o 
  -5   3   1      146.40      156.90      4.93 o 
  -4   3   1     6667.11     6772.73     64.06 o 
  -3   3   1     7475.52     7901.68     65.57 o 
  -2   3   1     1858.95     1754.06     22.24 o 
  -1   3   1    10759.15    10736.16    122.29 o 
   0   3   1      230.14      247.15      7.02 o 
   1   3   1       88.59       95.23      2.96 o 
   2   3   1      176.86      172.80      4.29 o 
   3   3   1      148.30      153.89      4.73 o 
   4   3   1      657.45      704.61     11.49 o 
   5   3   1     1682.46     1745.85     19.54 o 
   6   3   1      710.16      876.03     11.18 o 
   7   3   1        6.47        4.15      2.77 o 
   8   3   1      519.73      496.54     11.32 o 
   9   3   1     1899.93     1854.85     31.30 o 
  10   3   1       97.82       80.80      7.83 o 
  11   3   1       45.87       36.09      6.78 o 
  12   3   1       74.72       35.07      7.51 o 
  13   3   1       65.53       70.61     10.63 o 
  14   3   1       16.07        1.76      9.87 o 
  15   3   1       82.86       58.13     14.41 o 
  16   3   1       31.59       36.59     14.93 o 
  17   3   1      131.63      140.28     19.45 o 
 -18   4   1      145.43      194.61     53.14 o 
 -17   4   1        2.72      -21.14     22.50 o 
 -16   4   1      251.96      225.73     34.03 o 
 -15   4   1      685.33      763.13     35.22 o 
 -14   4   1        4.58        5.79      8.71 o 
 -13   4   1      545.58      502.25     20.17 o 
 -12   4   1      727.32      702.22     21.65 o 
 -11   4   1       95.56      100.93     10.73 o 
 -10   4   1      643.05      647.42     17.57 o 
  -9   4   1      461.73      474.39     19.03 o 
  -8   4   1      267.59      245.58      9.20 o 
  -7   4   1      215.04      178.89      8.43 o 
  -6   4   1      833.90      776.68     13.90 o 
  -5   4   1       19.28       10.75      2.86 o 
  -4   4   1      472.41      452.55     10.18 o 
  -3   4   1      131.60      141.32      5.65 o 
  -2   4   1      296.40      316.07      8.32 o 
  -1   4   1      150.71      149.49      6.38 o 
   0   4   1       45.46       62.81      3.39 o 
   1   4   1       34.15       30.01      2.39 o 
   2   4   1     3213.96     3146.93     32.12 o 
   3   4   1     1891.36     1841.34     21.11 o 
   4   4   1      456.60      558.93      9.78 o 
   5   4   1     2716.37     2773.25     30.84 o 
   6   4   1     1896.26     1895.19     23.03 o 
   7   4   1        0.21        1.12      3.40 o 
   8   4   1      286.30      289.03     14.18 o 
   9   4   1      176.88      169.46     12.14 o 
  10   4   1      528.69      512.07     28.45 o 
  11   4   1       14.48       11.25      5.13 o 
  12   4   1      172.44      115.91     16.20 o 
  13   4   1     1111.11     1106.54     30.96 o 
  14   4   1      393.09      371.58     50.01 o 
  15   4   1        0.02        1.70     20.42 o 
  16   4   1        2.46      -15.39     21.29 o 
  17   4   1      141.75      123.32     33.36 o 
 -17   5   1       26.67       25.94     31.57 o 
 -16   5   1        8.64       19.01     23.34 o 
 -15   5   1        4.75       26.97     17.08 o 
 -14   5   1        8.59        7.26     13.40 o 
 -13   5   1       14.82       18.65     11.32 o 
 -12   5   1      339.50      361.83     22.04 o 
 -11   5   1       47.33       44.26      9.57 o 
 -10   5   1     1015.17     1019.19     27.23 o 
  -9   5   1     1046.46      987.75     25.33 o 
  -8   5   1      623.98      584.08     18.18 o 
  -7   5   1      169.94      188.47     11.95 o 
  -6   5   1     1155.01     1209.12     19.47 o 
  -5   5   1       40.16       40.08      3.60 o 
  -4   5   1     1806.14     1847.36     21.72 o 
  -3   5   1      713.27      831.88     13.76 o 
  -2   5   1     4381.70     4495.81     51.37 o 
  -1   5   1     6723.08     6746.42     83.42 o 
   0   5   1       16.79        9.73      2.60 o 
   1   5   1      914.86      910.55     13.60 o 
   2   5   1      363.00      316.61      9.06 o 
   3   5   1      679.64      775.47     11.97 o 
   4   5   1     1301.60     1441.93     22.87 o 
   5   5   1       91.57      128.42      6.23 o 
   6   5   1     1489.70     1397.39     23.04 o 
   7   5   1      828.60      755.93     23.02 o 
   8   5   1       19.01        7.93      6.53 o 
   9   5   1      854.77      784.44     26.50 o 
  10   5   1      164.36      168.18     13.64 o 
  11   5   1       54.89       33.27      9.71 o 
  12   5   1       26.41        1.88     10.48 o 
  13   5   1       78.34       53.47     14.30 o 
  14   5   1        0.34       -1.47     12.90 o 
  15   5   1       13.15       24.77     19.18 o 
  16   5   1       72.68       55.27     27.72 o 
 -16   6   1       92.63       54.12     24.98 o 
 -15   6   1      176.52      193.89     25.38 o 
 -14   6   1       10.50        1.39     13.53 o 
 -13   6   1      146.21      124.25     19.36 o 
 -12   6   1      192.49      148.14     19.85 o 
 -11   6   1      206.23      228.92     22.59 o 
 -10   6   1      106.49       86.48     12.51 o 
  -9   6   1        0.18        0.90      6.95 o 
  -8   6   1      157.45      157.57     13.51 o 
  -7   6   1        7.94        9.63      6.19 o 
  -6   6   1     1686.83     1650.12     27.55 o 
  -5   6   1     2782.85     2821.39     37.57 o 
  -4   6   1     1199.31     1259.45     17.23 o 
  -3   6   1       29.89       19.78      3.25 o 
  -2   6   1       31.34       20.63      3.86 o 
  -1   6   1        6.28        9.12      3.25 o 
   0   6   1      925.84      933.05     14.00 o 
   1   6   1       20.13       24.56      2.53 o 
   2   6   1     2896.38     2936.34     31.41 o 
   3   6   1     2973.39     3052.04     32.75 o 
   4   6   1        1.45        2.29      3.14 o 
   5   6   1     1440.46     1419.89     29.73 o 
   6   6   1     1733.08     1711.46     36.07 o 
   7   6   1      775.30      800.36     27.48 o 
   8   6   1       24.26       25.27      8.15 o 
   9   6   1      137.01       97.07     12.97 o 
  10   6   1      148.39      117.55     15.85 o 
  11   6   1       88.76       57.87     15.62 o 
  12   6   1       44.14       22.61     14.18 o 
  13   6   1      277.95      301.13     28.83 o 
  14   6   1      174.22      138.82     22.96 o 
  15   6   1        2.76        1.24     15.98 o 
  16   6   1       83.54       94.69     37.34 o 
 -16   7   1      106.32       33.86     32.57 o 
 -15   7   1       19.66       45.02     24.47 o 
 -14   7   1        1.12        5.49     15.84 o 
 -13   7   1       85.20       79.90     19.35 o 
 -12   7   1       75.91       55.36     16.15 o 
 -11   7   1       64.26       62.33     15.47 o 
 -10   7   1      110.66       74.29     14.66 o 
  -9   7   1      880.26      851.06     33.56 o 
  -8   7   1     1539.92     1585.50     43.85 o 
  -7   7   1      386.72      386.36     18.20 o 
  -6   7   1      140.20      132.71     10.98 o 
  -5   7   1       10.22       13.22      4.25 o 
  -4   7   1     1738.90     1883.99     24.76 o 
  -3   7   1      746.27      726.68     13.62 o 
  -2   7   1     3777.54     3917.60     44.66 o 
  -1   7   1     2116.43     2198.40     32.70 o 
   0   7   1      830.37      870.52     15.28 o 
   1   7   1      434.26      463.96      8.85 o 
   2   7   1      500.19      505.86     10.13 o 
   3   7   1      326.49      342.74      9.41 o 
   4   7   1      572.24      553.09     15.75 o 
   5   7   1     1330.48     1287.07     37.00 o 
   6   7   1     1005.44      942.95     26.75 o 
   7   7   1     1102.51     1049.57     35.14 o 
   8   7   1       75.60       72.85     12.51 o 
   9   7   1      320.34      317.10     24.76 o 
  10   7   1      614.02      618.30     38.72 o 
  11   7   1      190.72      169.88     31.14 o 
  12   7   1       66.72       41.82     16.03 o 
  13   7   1        4.00       -2.71     14.71 o 
  14   7   1       11.07       15.27     17.91 o 
  15   7   1        6.73       10.80     21.09 o 
 -15   8   1        6.82       26.43     23.47 o 
 -14   8   1       60.80       79.85     27.29 o 
 -13   8   1       85.09       74.95     19.80 o 
 -12   8   1      284.65      248.88     26.81 o 
 -11   8   1       58.36       72.10     16.79 o 
 -10   8   1        0.65       -3.23     11.63 o 
  -9   8   1       38.99       34.42     13.25 o 
  -8   8   1       58.79       69.98     18.41 o 
  -7   8   1       39.99       23.60      9.39 o 
  -6   8   1      204.35      195.59     24.31 o 
  -5   8   1     2630.87     2689.17     49.42 o 
  -4   8   1      197.52      210.03      9.46 o 
  -3   8   1       98.06       86.16      7.12 o 
  -2   8   1     1149.21     1170.81     20.17 o 
  -1   8   1       26.56       20.41      4.12 o 
   0   8   1      240.85      252.99      8.93 o 
   1   8   1        1.10        2.37      3.25 o 
   2   8   1     1874.81     1987.03     27.88 o 
   3   8   1      399.90      433.88     14.33 o 
   4   8   1       80.41       72.73      9.44 o 
   5   8   1       98.52      115.67     13.35 o 
   6   8   1      389.88      466.04     30.20 o 
   7   8   1       49.23       57.84     11.70 o 
   8   8   1      217.95      227.54     22.02 o 
   9   8   1       45.88       33.91     13.44 o 
  10   8   1        8.11        3.03     12.37 o 
  11   8   1       33.80       21.78     15.39 o 
  12   8   1        9.44       23.14     16.12 o 
  13   8   1      250.76      281.62     33.60 o 
  14   8   1      136.39      173.68     29.81 o 
 -13   9   1        8.07        2.09     19.72 o 
 -12   9   1        1.27        0.52     16.25 o 
 -11   9   1      597.91      629.20     38.76 o 
 -10   9   1       84.11       79.01     17.94 o 
  -9   9   1       74.17       56.96     15.56 o 
  -8   9   1      424.43      425.08     28.06 o 
  -7   9   1      267.67      238.23     21.03 o 
  -6   9   1        0.16       12.83      9.19 o 
  -5   9   1       75.58       88.97     11.88 o 
  -4   9   1      410.16      406.11     31.96 o 
  -3   9   1      455.80      450.99     13.91 o 
  -2   9   1     1327.25     1409.17     25.10 o 
  -1   9   1     1000.67     1069.62     22.23 o 
   0   9   1      434.21      479.40     16.93 o 
   1   9   1      143.39      135.82      8.29 o 
   2   9   1        1.08        2.48      6.20 o 
   3   9   1      253.36      228.26     16.52 o 
   4   9   1      498.22      537.65     28.32 o 
   5   9   1      321.62      335.05     20.52 o 
   6   9   1      162.45      157.83     17.26 o 
   7   9   1        2.51       -5.35     10.58 o 
   8   9   1      938.32      978.43     51.54 o 
   9   9   1      230.22      223.91     24.05 o 
  10   9   1      461.34      494.75     47.64 o 
  11   9   1      211.13      198.14     27.28 o 
  12   9   1       28.00       23.97     20.93 o 
  13   9   1       23.55       23.19     21.17 o 
 -12  10   1      665.81      686.10     47.11 o 
 -11  10   1      431.54      553.76     41.47 o 
 -10  10   1      176.65      175.88     25.58 o 
  -9  10   1        9.87      -11.41     12.97 o 
  -8  10   1      187.42      168.28     20.67 o 
  -7  10   1       11.48       20.58     12.58 o 
  -6  10   1       19.66       25.27     11.93 o 
  -5  10   1       85.70       96.04     14.24 o 
  -4  10   1      434.45      454.84     46.04 o 
  -3  10   1        8.02       19.15      8.95 o 
  -2  10   1      438.43      461.25     19.00 o 
  -1  10   1      163.31      141.31     17.37 o 
   0  10   1       45.10       44.35      7.93 o 
   1  10   1      240.99      250.70     15.78 o 
   2  10   1      163.66      172.53     15.42 o 
   3  10   1       22.04       16.05     10.06 o 
   4  10   1      199.36      223.99     31.10 o 
   5  10   1        0.33        7.51     10.21 o 
   6  10   1       38.74       24.58     12.55 o 
   7  10   1        4.43       10.30     11.87 o 
   8  10   1      112.68      112.73     18.82 o 
   9  10   1      317.28      318.10     35.38 o 
  10  10   1        0.25       12.46     16.75 o 
  11  10   1      315.25      342.16     35.70 o 
 -10  11   1       98.48      105.75     23.30 o 
  -9  11   1       24.40       24.15     16.82 o 
  -8  11   1      167.15      177.34     31.93 o 
  -7  11   1      127.78      167.28     26.38 o 
  -6  11   1        1.41        4.65     11.94 o 
  -5  11   1       60.86       40.35     15.58 o 
  -4  11   1        0.53        9.17     10.30 o 
  -3  11   1      117.32       98.24     13.15 o 
  -2  11   1      262.97      267.85     18.64 o 
  -1  11   1       79.27       79.10     11.22 o 
   0  11   1        8.63       14.42      8.20 o 
   1  11   1       31.65       32.03      9.37 o 
   2  11   1        1.80        3.06      9.81 o 
   3  11   1      139.49      186.55     28.09 o 
   4  11   1      149.93      149.09     17.76 o 
   5  11   1       34.66       47.95     13.98 o 
   6  11   1       27.83       16.66     13.32 o 
   7  11   1      400.18      388.70     34.21 o 
   8  11   1      215.59      265.21     41.26 o 
   9  11   1       84.43       71.27     21.25 o 
  -7  12   1       12.73        7.93     15.51 o 
  -6  12   1       32.57       37.52     15.89 o 
  -5  12   1       25.47       13.33     12.91 o 
  -4  12   1       81.49       90.30     15.02 o 
  -3  12   1      696.14      789.43     46.78 o 
  -2  12   1       92.17       79.51     20.79 o 
  -1  12   1      331.00      357.74     28.90 o 
   0  12   1      690.10      724.81     29.12 o 
   1  12   1       40.17       53.17     14.97 o 
   2  12   1      126.06      116.57     15.50 o 
   3  12   1       16.79       17.88     12.44 o 
   4  12   1       75.01       89.02     17.27 o 
   5  12   1       25.58       14.77     13.69 o 
   6  12   1       59.48       56.67     18.09 o 
 -19   0   2       15.81       14.02     16.55 o 
 -18   0   2       10.71        4.23     14.49 o 
 -17   0   2      370.96      285.74     31.95 o 
 -16   0   2       56.34       38.38     17.59 o 
 -15   0   2       19.47       34.80     14.26 o 
 -14   0   2      137.84      149.45     17.43 o 
 -13   0   2       12.43       17.50      9.08 o 
 -12   0   2        0.57        9.02      7.47 o 
 -11   0   2      261.33      247.58     12.50 o 
 -10   0   2     3985.49     4140.21     56.30 o 
  -9   0   2     2158.89     2196.67     32.58 o 
  -8   0   2      905.18      954.42     18.63 o 
  -7   0   2       15.23        9.79      4.31 o 
  -6   0   2       24.29       14.21      2.98 o 
  -5   0   2    11411.67    11720.60    121.65 o 
  -4   0   2     2110.43     1983.58     27.32 o 
  -3   0   2    98118.92    87426.97    956.50 o 
  -2   0   2      741.46      732.02     10.35 o 
  -1   0   2       23.41        7.39      1.76 o 
   0   0   2      556.45      583.83      8.85 o 
   1   0   2     2494.61     2526.83     27.15 o 
   2   0   2    14838.51    14642.29    148.53 o 
   3   0   2     1218.99     1243.43     19.10 o 
   4   0   2     2883.45     2764.75     31.29 o 
   5   0   2     2219.14     2178.95     26.98 o 
   6   0   2     3202.99     3312.36     40.79 o 
   7   0   2      271.47      262.02      9.86 o 
   8   0   2     4052.93     4067.34     47.29 o 
   9   0   2      287.03      256.84     10.21 o 
  10   0   2     3483.35     3467.15     56.62 o 
  11   0   2     1484.55     1472.06     34.72 o 
  12   0   2      945.69      977.02     32.01 o 
  13   0   2        3.82        2.94     11.37 o 
  14   0   2      385.64      371.53     32.52 o 
  15   0   2      304.24      301.65     41.83 o 
  16   0   2      160.30      162.06     27.07 o 
  17   0   2        0.35        8.91     24.23 o 
 -19   1   2        1.06       16.24     14.78 o 
 -18   1   2      112.66      116.16     22.94 o 
 -17   1   2      190.07      217.90     21.37 o 
 -16   1   2       93.28      104.41     12.58 o 
 -15   1   2      162.48      146.35     14.90 o 
 -14   1   2      889.60      917.13     27.40 o 
 -13   1   2     1889.42     1958.00     35.21 o 
 -12   1   2       46.16       31.60      6.18 o 
 -11   1   2      145.12      127.67      7.44 o 
 -10   1   2        5.79       12.17      3.47 o 
  -9   1   2       78.00       93.66      5.02 o 
  -8   1   2     1518.12     1527.62     17.05 o 
  -7   1   2     7439.77     7748.71     59.10 o 
  -6   1   2      546.04      468.33      7.37 o 
  -5   1   2       17.15       10.69      1.68 o 
  -4   1   2    19516.43    19012.53    146.81 o 
  -3   1   2    20786.98    20011.08    154.36 o 
  -2   1   2     5349.33     5233.69     41.01 o 
  -1   1   2        6.82       -1.83      0.92 o 
   0   1   2     5637.30     5831.50     48.85 o 
   1   1   2      247.06      221.52      3.82 o 
   2   1   2     2943.30     3065.30     23.02 o 
   3   1   2     2374.85     2258.48     18.99 o 
   4   1   2     2196.93     2033.53     19.01 o 
   5   1   2      109.53      223.51      6.87 o 
   6   1   2        1.53        0.29      2.14 o 
   7   1   2     1335.89     1325.43     15.32 o 
   8   1   2      213.00      204.66      6.46 o 
   9   1   2      187.96      178.17      8.38 o 
  10   1   2       45.97       48.77      5.75 o 
  11   1   2      349.09      337.02     15.06 o 
  12   1   2      440.91      443.05     17.35 o 
  13   1   2     1653.32     1747.24     40.35 o 
  14   1   2       18.90       43.96     10.29 o 
  15   1   2      264.16      289.39     23.35 o 
  16   1   2      131.25      176.45     18.55 o 
  17   1   2       28.55       26.36     13.09 o 
 -19   2   2       53.54       51.06     18.66 o 
 -18   2   2       79.18       94.64     20.33 o 
 -17   2   2      357.55      325.53     28.62 o 
 -16   2   2      141.95      110.81     16.80 o 
 -15   2   2        2.13        8.93      8.87 o 
 -14   2   2       42.02       41.50      6.98 o 
 -13   2   2      179.50      190.33     10.20 o 
 -12   2   2       98.75       80.55      8.13 o 
 -11   2   2       72.78       61.47      6.92 o 
 -10   2   2     3640.07     3706.43     41.89 o 
  -9   2   2     1105.34     1133.19     15.55 o 
  -8   2   2       30.95       37.14      3.16 o 
  -7   2   2     2423.28     2451.77     24.83 o 
  -6   2   2      898.00      982.77     12.49 o 
  -5   2   2      765.39      849.12     11.81 o 
  -4   2   2     6200.73     6070.76     47.77 o 
  -3   2   2    13074.03    12854.66    113.65 o 
  -2   2   2      328.09      329.98      5.54 o 
  -1   2   2     4786.15     4930.20     51.03 o 
   0   2   2     1156.85     1201.79     11.96 o 
   1   2   2    15505.09    15153.11    121.05 o 
   2   2   2        0.13        4.02      2.34 o 
   3   2   2      749.02      749.13     10.30 o 
   4   2   2      213.79      276.78      6.71 o 
   5   2   2      477.56      486.13      7.55 o 
   6   2   2        0.03        1.74      2.21 o 
   7   2   2      155.09      111.38      5.15 o 
   8   2   2     1547.92     1579.22     20.24 o 
   9   2   2     1421.22     1410.79     20.57 o 
  10   2   2        0.05        2.07      4.35 o 
  11   2   2       85.25       64.84      7.28 o 
  12   2   2     1290.01     1359.57     31.30 o 
  13   2   2       26.83       24.21      8.56 o 
  14   2   2        7.13        2.54      8.05 o 
  15   2   2       30.21       24.25     12.26 o 
  16   2   2      216.10      229.86     25.75 o 
  17   2   2       15.34       -8.42     13.61 o 
 -18   3   2       57.46       52.04     17.71 o 
 -17   3   2      316.59      322.18     28.99 o 
 -16   3   2      469.82      573.84     37.25 o 
 -15   3   2       84.22       81.27     14.35 o 
 -14   3   2      374.29      421.82     24.91 o 
 -13   3   2       44.84       42.72      8.06 o 
 -12   3   2      202.13      198.21     11.66 o 
 -11   3   2      140.59      120.64      8.47 o 
 -10   3   2      683.78      758.52     26.13 o 
  -9   3   2        5.44        4.22      3.27 o 
  -8   3   2      299.09      330.36      9.07 o 
  -7   3   2      762.51      780.02     12.88 o 
  -6   3   2     6004.25     6289.72     53.96 o 
  -5   3   2     3171.23     3133.08     32.36 o 
  -4   3   2        7.39        3.97      2.19 o 
  -3   3   2      783.15      769.20      9.66 o 
  -2   3   2      277.10      277.04      7.83 o 
  -1   3   2      358.21      449.51      9.88 o 
   0   3   2     3539.00     4158.63     42.35 o 
   1   3   2     2894.29     2774.82     29.02 o 
   2   3   2      627.27      726.50      9.07 o 
   3   3   2      994.84     1085.66     14.76 o 
   4   3   2       35.21       91.90      4.88 o 
   5   3   2     1895.92     1841.70     25.07 o 
   6   3   2     1001.27      972.83     14.50 o 
   7   3   2      778.29      793.91     13.78 o 
   8   3   2        9.12        1.41      3.72 o 
   9   3   2       17.04       15.83      4.92 o 
  10   3   2      123.14       85.73      8.09 o 
  11   3   2      541.82      541.39     20.26 o 
  12   3   2      292.19      338.42     21.73 o 
  13   3   2       15.65       17.45      9.80 o 
  14   3   2        2.09        1.29     10.06 o 
  15   3   2      321.40      341.30     22.70 o 
  16   3   2      542.50      670.79     32.95 o 
  17   3   2        8.74       21.71     14.27 o 
 -18   4   2      237.69      244.35     42.35 o 
 -17   4   2      410.42      401.09     42.57 o 
 -16   4   2      121.06      127.54     18.11 o 
 -15   4   2       14.04        1.52      9.70 o 
 -14   4   2       17.99       17.62      8.93 o 
 -13   4   2        2.60        1.07      6.86 o 
 -12   4   2      649.45      667.93     25.27 o 
 -11   4   2       53.62       45.90      6.82 o 
 -10   4   2       87.36       96.27      8.79 o 
  -9   4   2     1263.85     1326.57     21.83 o 
  -8   4   2       15.42       13.16      3.78 o 
  -7   4   2       18.88       13.43      3.66 o 
  -6   4   2       20.11       26.85      3.48 o 
  -5   4   2     1173.09     1230.27     16.85 o 
  -4   4   2     1709.07     1733.09     19.81 o 
  -3   4   2       65.74       50.66      3.00 o 
  -2   4   2     3068.34     3292.08     40.42 o 
  -1   4   2        4.47        7.14      2.81 o 
   0   4   2     1001.95     1076.52     15.34 o 
   1   4   2      374.23      390.03      7.92 o 
   2   4   2      849.56      876.05     13.23 o 
   3   4   2     2002.70     2270.37     25.03 o 
   4   4   2      426.92      507.62      8.70 o 
   5   4   2      106.84      126.02      6.48 o 
   6   4   2     1008.96     1053.79     18.31 o 
   7   4   2      777.38      792.43     17.22 o 
   8   4   2      892.02      796.26     31.40 o 
   9   4   2      171.90      171.00     21.65 o 
  10   4   2      172.07      141.49     13.98 o 
  11   4   2      396.50      357.33     19.23 o 
  12   4   2       57.73       52.41     12.31 o 
  13   4   2       85.85      102.02     21.01 o 
  14   4   2       11.77        4.26     20.94 o 
  15   4   2      158.56      180.53     26.73 o 
  16   4   2       11.82       -6.14     17.60 o 
  17   4   2       59.91       80.26     24.69 o 
 -17   5   2      114.18       70.25     30.30 o 
 -16   5   2       85.36       96.64     23.04 o 
 -15   5   2       10.89       13.25     16.05 o 
 -14   5   2      158.31      150.08     23.08 o 
 -13   5   2       17.79       34.31     12.76 o 
 -12   5   2        0.11       -1.38      8.01 o 
 -11   5   2       65.41       68.54     10.51 o 
 -10   5   2      222.46      229.32     14.31 o 
  -9   5   2       45.91       35.04      7.17 o 
  -8   5   2      470.56      508.65     15.86 o 
  -7   5   2        2.28        6.68      3.82 o 
  -6   5   2     1206.29     1269.16     20.55 o 
  -5   5   2     6854.09     7153.14     71.58 o 
  -4   5   2      124.99      126.85      6.36 o 
  -3   5   2     1843.38     1835.20     26.42 o 
  -2   5   2      239.40      259.11      8.96 o 
  -1   5   2       46.35       42.21      4.70 o 
   0   5   2      327.71      408.33     10.48 o 
   1   5   2      207.36      238.48      6.02 o 
   2   5   2      360.76      367.32      8.97 o 
   3   5   2        8.70        1.72      2.66 o 
   4   5   2       41.10       54.08      4.59 o 
   5   5   2       93.85       77.61      6.56 o 
   6   5   2     1108.94     1108.09     36.66 o 
   7   5   2      543.93      520.22     20.51 o 
   8   5   2      683.59      649.96     23.78 o 
   9   5   2        7.13        5.22      7.49 o 
  10   5   2      951.06      878.44     32.44 o 
  11   5   2       80.57       72.92     15.71 o 
  12   5   2       83.25      104.87     15.93 o 
  13   5   2        4.13        8.34     12.36 o 
  14   5   2        7.67       11.05     14.37 o 
  15   5   2      144.51      118.45     30.81 o 
  16   5   2       19.84      -11.41     25.71 o 
 -17   6   2      180.00      150.43     42.19 o 
 -16   6   2        0.13       30.46     20.31 o 
 -15   6   2        5.75       16.08     15.79 o 
 -14   6   2      260.29      271.90     42.74 o 
 -13   6   2        7.20        6.55     14.10 o 
 -12   6   2       95.40       63.42     15.14 o 
 -11   6   2       62.09       43.70     12.13 o 
 -10   6   2        1.98        8.81      8.19 o 
  -9   6   2        0.10        7.93      6.89 o 
  -8   6   2       36.29       35.17      7.97 o 
  -7   6   2     1056.16     1050.29     23.02 o 
  -6   6   2        0.46        4.14      3.74 o 
  -5   6   2      500.19      488.28     11.17 o 
  -4   6   2     1458.82     1539.99     22.00 o 
  -3   6   2      522.28      528.75     13.40 o 
  -2   6   2        4.89        3.18      3.20 o 
  -1   6   2        2.44       -1.51      3.24 o 
   0   6   2      312.35      315.33      8.04 o 
   1   6   2      414.57      450.27      8.87 o 
   2   6   2      419.83      455.47     10.23 o 
   3   6   2       24.06       32.29      4.01 o 
   4   6   2      222.75      213.65      7.97 o 
   5   6   2        0.98        2.83      5.35 o 
   6   6   2       30.20       30.22      7.36 o 
   7   6   2      913.25      943.27     27.66 o 
   8   6   2      112.35      101.67     12.05 o 
   9   6   2      232.89      208.64     19.01 o 
  10   6   2      152.73      126.89     18.34 o 
  11   6   2       11.88       11.82     11.79 o 
  12   6   2       32.83       27.03     14.94 o 
  13   6   2       21.03       34.96     16.38 o 
  14   6   2      364.39      392.73     34.28 o 
  15   6   2      103.32       93.00     24.60 o 
 -16   7   2       34.64       32.92     25.44 o 
 -15   7   2        4.29       12.58     21.13 o 
 -14   7   2       71.77       67.02     20.70 o 
 -13   7   2        0.65       -0.22     15.21 o 
 -12   7   2       88.45       76.02     16.08 o 
 -11   7   2      237.69      255.70     27.54 o 
 -10   7   2        9.90        7.78     10.54 o 
  -9   7   2      111.22      118.52     14.54 o 
  -8   7   2      313.33      323.50     22.21 o 
  -7   7   2       90.40       99.67     10.80 o 
  -6   7   2       44.22       44.46      7.11 o 
  -5   7   2      447.54      497.80     12.13 o 
  -4   7   2        1.08        5.70      3.70 o 
  -3   7   2     1284.42     1313.83     24.77 o 
  -2   7   2      492.31      478.63     13.57 o 
  -1   7   2      689.74      695.97     15.39 o 
   0   7   2      196.25      197.57      7.47 o 
   1   7   2        0.40        5.38      2.77 o 
   2   7   2      158.02      167.80      6.94 o 
   3   7   2       30.62       34.54      5.22 o 
   4   7   2      381.49      365.41     19.03 o 
   5   7   2      472.82      502.81     19.60 o 
   6   7   2       40.78       27.42      7.86 o 
   7   7   2       21.41       11.39      8.73 o 
   8   7   2      200.74      147.64     16.32 o 
   9   7   2        0.06       10.40     10.98 o 
  10   7   2      309.56      293.47     38.59 o 
  11   7   2       74.24       70.90     19.21 o 
  12   7   2        1.68       -1.60     13.86 o 
  13   7   2        1.82      -16.44     15.42 o 
  14   7   2       12.25       29.70     19.46 o 
 -15   8   2        5.89        1.45     20.87 o 
 -14   8   2       31.01       28.12     21.74 o 
 -13   8   2      272.00      300.69     33.47 o 
 -12   8   2       31.38        5.13     13.69 o 
 -11   8   2       11.43       15.44     13.23 o 
 -10   8   2      470.79      454.47     33.93 o 
  -9   8   2        0.31       10.13     10.91 o 
  -8   8   2        7.02        6.57      9.11 o 
  -7   8   2      691.00      696.77     28.92 o 
  -6   8   2      346.18      346.34     16.76 o 
  -5   8   2      216.60      209.01      9.95 o 
  -4   8   2      353.13      367.51     15.55 o 
  -3   8   2        7.74        2.11      5.38 o 
  -2   8   2       17.69       11.79      5.48 o 
  -1   8   2      807.19      849.76     21.08 o 
   0   8   2       44.07       40.68      5.20 o 
   1   8   2        0.46        4.06      3.71 o 
   2   8   2      494.37      489.80     14.72 o 
   3   8   2      313.57      331.89     13.88 o 
   4   8   2     1035.64     1029.15     29.74 o 
   5   8   2       28.87       29.62      9.58 o 
   6   8   2        0.07       -0.65      7.91 o 
   7   8   2       49.40       42.18     11.61 o 
   8   8   2       28.29       22.37     11.72 o 
   9   8   2       91.20       65.81     16.02 o 
  10   8   2        6.84       -2.98     12.09 o 
  11   8   2       23.98       19.34     15.27 o 
  12   8   2      103.16      100.08     22.25 o 
  13   8   2      151.67      125.05     26.55 o 
 -14   9   2      106.62       98.03     28.92 o 
 -13   9   2        0.09       18.75     19.71 o 
 -12   9   2       28.49       20.43     16.90 o 
 -11   9   2        4.26       -1.19     14.26 o 
 -10   9   2        0.01        1.30     12.14 o 
  -9   9   2      344.64      367.62     27.21 o 
  -8   9   2       39.23       30.95     11.84 o 
  -7   9   2      308.92      350.21     22.48 o 
  -6   9   2      390.58      372.27     25.73 o 
  -5   9   2      192.11      160.45     13.88 o 
  -4   9   2      158.49      168.46     10.18 o 
  -3   9   2       16.61       10.22      7.26 o 
  -2   9   2      573.11      579.43     20.60 o 
  -1   9   2      264.99      233.40     14.20 o 
   0   9   2      169.20      147.52      9.88 o 
   1   9   2      185.50      187.94     11.43 o 
   2   9   2      374.26      415.51     24.22 o 
   3   9   2       56.61       35.60      9.35 o 
   4   9   2      323.21      285.79     23.86 o 
   5   9   2      304.06      303.19     27.04 o 
   6   9   2      121.55      108.26     16.01 o 
   7   9   2       74.21       64.48     14.47 o 
   8   9   2        2.86       10.72     12.39 o 
   9   9   2       14.48       14.60     14.11 o 
  10   9   2        0.06       -0.58     13.97 o 
  11   9   2       69.52       77.08     21.35 o 
  12   9   2        7.45       13.48     18.44 o 
 -12  10   2      123.29      131.00     29.33 o 
 -11  10   2       74.66       86.77     24.20 o 
 -10  10   2      109.92      113.79     20.24 o 
  -9  10   2      254.63      254.12     25.11 o 
  -8  10   2      158.76      156.73     19.81 o 
  -7  10   2       54.94       49.18     13.94 o 
  -6  10   2       75.90       53.21     13.11 o 
  -5  10   2        4.19       -3.21      8.49 o 
  -4  10   2        2.03        6.72      8.34 o 
  -3  10   2       43.37       10.02     10.26 o 
  -2  10   2       18.40       15.29      8.27 o 
  -1  10   2        0.54        6.52      7.98 o 
   0  10   2      124.99      139.27     19.58 o 
   1  10   2       21.60       30.92      8.50 o 
   2  10   2        1.39        3.20      8.77 o 
   3  10   2      569.58      573.16     27.87 o 
   4  10   2       20.13       32.96     11.42 o 
   5  10   2        8.89       12.18     11.04 o 
   6  10   2        7.91        9.99     12.23 o 
   7  10   2      117.18       95.48     17.71 o 
   8  10   2      223.99      266.84     28.26 o 
   9  10   2        6.79       14.67     15.64 o 
  10  10   2       96.60       52.69     20.98 o 
  11  10   2      149.62      147.49     28.24 o 
 -10  11   2       20.08       19.60     19.41 o 
  -9  11   2       48.15       44.17     17.69 o 
  -8  11   2       40.39       49.50     15.93 o 
  -7  11   2      177.52      169.01     20.20 o 
  -6  11   2      679.69      786.95     38.85 o 
  -5  11   2       15.75        6.91     10.62 o 
  -4  11   2      714.72      733.93     64.97 o 
  -3  11   2      466.05      535.32     34.79 o 
  -2  11   2       25.19       28.87     11.82 o 
  -1  11   2       11.27        9.44     12.00 o 
   0  11   2       95.35      112.43     12.19 o 
   1  11   2      150.25      182.12     15.84 o 
   2  11   2      149.04      163.79     16.22 o 
   3  11   2        0.96        1.40     10.29 o 
   4  11   2       17.83       27.93     12.63 o 
   5  11   2      144.13      144.01     19.80 o 
   6  11   2       15.00        5.85     12.95 o 
   7  11   2      138.18      130.16     22.18 o 
   8  11   2       12.85       33.57     18.76 o 
   9  11   2        5.36       13.34     18.33 o 
  -7  12   2        2.26        5.40     16.79 o 
  -6  12   2        4.58        9.21     15.01 o 
  -5  12   2      102.65       97.85     25.76 o 
  -4  12   2      145.70      115.14     41.73 o 
  -3  12   2        4.28       -3.53     18.49 o 
  -2  12   2      138.07      170.30     46.41 o 
  -1  12   2       23.28       32.75     15.38 o 
   0  12   2       30.74       28.96     10.93 o 
   1  12   2      265.75      283.80     19.72 o 
   2  12   2       42.87       19.56     11.70 o 
   3  12   2       13.95       14.70     11.83 o 
   4  12   2      157.79      145.84     20.79 o 
   5  12   2      288.59      321.57     28.26 o 
   6  12   2       25.23       44.03     17.71 o 
 -19   1   3       16.69       18.15     13.96 o 
 -18   1   3        7.74       14.10     13.15 o 
 -17   1   3      138.57      169.71     15.69 o 
 -16   1   3        0.18        4.76      9.20 o 
 -15   1   3        0.19       -3.88      7.22 o 
 -14   1   3       20.25       27.03      7.37 o 
 -13   1   3        0.34        2.05      5.74 o 
 -12   1   3      332.86      303.17     11.60 o 
 -11   1   3        3.98        5.11      3.92 o 
 -10   1   3      382.79      383.69      9.63 o 
  -9   1   3       15.43        9.48      2.88 o 
  -8   1   3      267.90      290.77      6.88 o 
  -7   1   3     1289.96     1362.65     14.75 o 
  -6   1   3     1690.92     1738.76     16.71 o 
  -5   1   3      669.05      689.21      8.37 o 
  -4   1   3     4458.49     4531.07     37.41 o 
  -3   1   3       45.37       44.75      2.29 o 
  -2   1   3     2078.60     2073.55     18.99 o 
  -1   1   3     7431.98     7393.11     61.52 o 
   0   1   3      360.54      353.09      6.35 o 
   1   1   3     4067.84     4092.97     32.23 o 
   2   1   3       96.84      109.28      3.22 o 
   3   1   3      212.86      240.02      5.49 o 
   4   1   3       60.69       67.65      3.16 o 
   5   1   3      475.18      483.00     11.50 o 
   6   1   3       72.62       71.75      4.13 o 
   7   1   3       24.40       23.84      3.46 o 
   8   1   3        1.06        2.35      2.88 o 
   9   1   3       96.09       83.85      6.34 o 
  10   1   3      519.68      495.00     13.96 o 
  11   1   3       21.94       16.35      6.21 o 
  12   1   3     1106.47     1118.06     27.08 o 
  13   1   3        8.40       13.17      9.00 o 
  14   1   3       29.63       17.28     10.08 o 
  15   1   3       71.88       61.02     14.02 o 
  16   1   3      193.80      179.42     19.66 o 
  17   1   3        2.96       -1.64     12.35 o 
 -19   2   3      105.14       95.08     20.71 o 
 -18   2   3      261.04      232.80     26.41 o 
 -17   2   3      230.48      244.22     20.46 o 
 -16   2   3      184.90      196.14     19.43 o 
 -15   2   3      106.90       76.06     15.11 o 
 -14   2   3      404.14      409.38     19.56 o 
 -13   2   3       94.51       89.37      8.17 o 
 -12   2   3      641.60      659.17     15.64 o 
 -11   2   3       37.15       36.89      4.94 o 
 -10   2   3      602.80      589.77     12.96 o 
  -9   2   3        2.14        5.44      2.89 o 
  -8   2   3     1435.12     1397.33     17.83 o 
  -7   2   3       99.11       55.80      3.48 o 
  -6   2   3      935.06      925.85     11.92 o 
  -5   2   3      963.12     1039.16     11.93 o 
  -4   2   3      559.76      499.37      6.98 o 
  -3   2   3    11226.34    11042.58     91.52 o 
  -2   2   3      121.16      147.40      3.87 o 
  -1   2   3      371.31      413.24      6.55 o 
   0   2   3       28.62       21.68      1.75 o 
   1   2   3     1210.41     1216.20     13.00 o 
   2   2   3     1130.82     1190.06     14.81 o 
   3   2   3      863.18      831.90     10.68 o 
   4   2   3      733.45      854.10     11.37 o 
   5   2   3      644.06      640.89      9.18 o 
   6   2   3     1697.07     1726.67     19.22 o 
   7   2   3      428.02      387.66     11.22 o 
   8   2   3       26.49       16.90      3.97 o 
   9   2   3       83.08       67.62      6.52 o 
  10   2   3      149.62      124.44     10.89 o 
  11   2   3       31.92       33.84      6.07 o 
  12   2   3        7.30       17.61      6.87 o 
  13   2   3        1.38        1.30      7.21 o 
  14   2   3       25.90       23.31      9.29 o 
  15   2   3       20.03       25.99     13.68 o 
  16   2   3        0.68        5.09     13.68 o 
  17   2   3       61.55       57.32     21.24 o 
 -19   3   3       86.73      107.98     21.53 o 
 -18   3   3        1.06        7.60     13.98 o 
 -17   3   3       52.62       41.64     14.48 o 
 -16   3   3        7.82       18.01     12.03 o 
 -15   3   3       27.88       18.70     10.11 o 
 -14   3   3       12.95       12.97      7.62 o 
 -13   3   3       14.81       12.00      5.94 o 
 -12   3   3      355.79      317.02     12.04 o 
 -11   3   3      860.04      762.14     21.35 o 
 -10   3   3       80.77       80.45      6.33 o 
  -9   3   3       64.53       60.29      5.44 o 
  -8   3   3      762.69      735.51     12.98 o 
  -7   3   3      826.87      937.64     12.99 o 
  -6   3   3      931.64     1058.90     12.04 o 
  -5   3   3      819.70      912.22     11.17 o 
  -4   3   3       50.56       30.10      2.72 o 
  -3   3   3      137.40      121.32      4.31 o 
  -2   3   3       39.10       40.95      2.73 o 
  -1   3   3     4828.85     4937.96     46.93 o 
   0   3   3     5420.87     5548.26     50.16 o 
   1   3   3     2687.30     2824.70     27.15 o 
   2   3   3      545.40      582.15      7.97 o 
   3   3   3     1958.58     2184.05     26.25 o 
   4   3   3      418.71      489.06     10.03 o 
   5   3   3      663.33      700.19     14.04 o 
   6   3   3      247.01      251.59      7.08 o 
   7   3   3       11.70        2.99      3.28 o 
   8   3   3       31.67       27.87      5.52 o 
   9   3   3       13.74       17.45      5.46 o 
  10   3   3     1839.39     1909.74     39.38 o 
  11   3   3      680.18      648.91     27.04 o 
  12   3   3      511.94      517.44     20.77 o 
  13   3   3        1.57       -2.89      8.36 o 
  14   3   3       59.94       63.37     12.63 o 
  15   3   3        5.28        2.78     11.23 o 
  16   3   3      214.85      204.82     22.82 o 
 -18   4   3      334.03      380.84     43.93 o 
 -17   4   3        0.46        5.69     12.91 o 
 -16   4   3       34.83       11.97     12.55 o 
 -15   4   3      446.16      475.00     37.07 o 
 -14   4   3      134.25      152.56     14.39 o 
 -13   4   3       63.14       60.04      9.49 o 
 -12   4   3      156.15      132.13     10.29 o 
 -11   4   3        5.49        7.82      5.12 o 
 -10   4   3      252.06      277.72     12.65 o 
  -9   4   3      167.32      172.38     11.32 o 
  -8   4   3     1143.52     1095.66     19.70 o 
  -7   4   3     1148.02     1170.69     17.76 o 
  -6   4   3      521.12      537.18     11.59 o 
  -5   4   3        4.74       13.85      2.77 o 
  -4   4   3     3827.26     3919.81     38.47 o 
  -3   4   3      842.29      900.94     12.97 o 
  -2   4   3        8.89        9.72      2.39 o 
  -1   4   3      208.90      194.73     10.81 o 
   0   4   3      567.64      695.45     11.57 o 
   1   4   3     3049.08     3200.12     34.46 o 
   2   4   3     1204.02     1175.89     15.60 o 
   3   4   3     3017.60     2981.60     32.18 o 
   4   4   3     1076.31     1007.98     16.03 o 
   5   4   3      691.69      742.40     16.75 o 
   6   4   3       62.25       53.22      5.65 o 
   7   4   3      307.01      322.67     14.79 o 
   8   4   3        7.95        8.83      6.17 o 
   9   4   3        6.57        6.38      7.11 o 
  10   4   3      422.26      410.91     19.76 o 
  11   4   3      193.15      188.54     16.22 o 
  12   4   3      106.93       85.66     20.63 o 
  13   4   3      573.63      652.92     29.38 o 
  14   4   3      137.53      151.91     20.48 o 
  15   4   3      183.66      180.01     23.80 o 
  16   4   3       15.81       13.54     19.53 o 
 -18   5   3       25.52       34.46     31.52 o 
 -17   5   3      138.10       88.71     29.55 o 
 -16   5   3        0.97       14.72     16.91 o 
 -15   5   3      160.11      141.67     20.37 o 
 -14   5   3      123.01       97.54     17.08 o 
 -13   5   3        0.84        8.11     10.71 o 
 -12   5   3       45.09       54.11     11.21 o 
 -11   5   3     1112.77     1100.15     36.62 o 
 -10   5   3       61.82       41.86      7.84 o 
  -9   5   3       50.79       48.81      7.00 o 
  -8   5   3       70.39       62.73      7.64 o 
  -7   5   3       88.62       70.01      5.43 o 
  -6   5   3     1242.97     1179.20     17.45 o 
  -5   5   3     2436.20     2473.68     30.00 o 
  -4   5   3     5472.72     5528.23     59.15 o 
  -3   5   3      663.47      651.85     14.73 o 
  -2   5   3       54.17       47.74      4.78 o 
  -1   5   3     1933.29     1872.01     27.89 o 
   0   5   3     7916.45     8369.39     86.66 o 
   1   5   3       64.21       92.29      4.70 o 
   2   5   3      922.27     1036.23     16.33 o 
   3   5   3      255.87      286.54      8.01 o 
   4   5   3       49.81       33.14      4.80 o 
   5   5   3       12.86       12.30      4.51 o 
   6   5   3     1257.94     1247.69     28.15 o 
   7   5   3     1818.31     1850.30     42.43 o 
   8   5   3      682.24      640.32     24.33 o 
   9   5   3        0.49        7.59      7.99 o 
  10   5   3     1342.76     1254.75     38.14 o 
  11   5   3      499.69      505.75     27.77 o 
  12   5   3      161.46      143.32     18.12 o 
  13   5   3       53.55       35.99     16.19 o 
  14   5   3       15.32      -10.20     15.67 o 
  15   5   3       34.22       13.20     24.69 o 
  16   5   3       11.51      -13.57     28.46 o 
 -17   6   3        0.05       12.99     21.62 o 
 -16   6   3      215.81      236.63     30.77 o 
 -15   6   3      220.94      202.08     29.06 o 
 -14   6   3       32.80       11.46     13.53 o 
 -13   6   3        2.09        3.73     14.05 o 
 -12   6   3       42.37       30.94     13.64 o 
 -11   6   3       10.83        9.40      9.43 o 
 -10   6   3       13.44       11.06      8.46 o 
  -9   6   3       39.88       40.42      8.84 o 
  -8   6   3     2518.14     2603.10     69.42 o 
  -7   6   3     2238.74     2331.81     40.52 o 
  -6   6   3       23.17       28.45      4.69 o 
  -5   6   3     1306.21     1354.25     20.65 o 
  -4   6   3     3128.03     3211.08     37.75 o 
  -3   6   3      568.71      600.42     15.19 o 
  -2   6   3      203.68      245.98     10.05 o 
  -1   6   3        3.42        3.84      3.76 o 
   0   6   3       78.31       59.92      4.75 o 
   1   6   3       17.99       24.29      3.36 o 
   2   6   3      212.82      192.36      7.46 o 
   3   6   3     2750.52     2758.95     33.10 o 
   4   6   3     1927.96     1994.66     36.86 o 
   5   6   3      349.19      322.13     16.88 o 
   6   6   3        3.73        8.53      6.71 o 
   7   6   3      166.30      187.49     16.00 o 
   8   6   3        5.24       -5.37      8.48 o 
   9   6   3       27.16       15.31     10.20 o 
  10   6   3      266.01      278.88     31.62 o 
  11   6   3      511.11      433.63     32.32 o 
  12   6   3        0.86       -2.58     13.58 o 
  13   6   3      480.38      499.28     36.63 o 
  14   6   3     1137.90     1523.48     67.58 o 
  15   6   3       76.53       35.18     33.74 o 
 -16   7   3       24.11       25.26     23.14 o 
 -15   7   3       14.56        4.82     17.93 o 
 -14   7   3       93.90       95.36     23.19 o 
 -13   7   3       27.77       23.31     15.72 o 
 -12   7   3       96.55       76.57     20.69 o 
 -11   7   3      214.16      240.88     22.65 o 
 -10   7   3      400.89      366.33     25.67 o 
  -9   7   3      157.30      121.73     14.56 o 
  -8   7   3       52.33       33.95      9.15 o 
  -7   7   3       70.32       58.92      8.58 o 
  -6   7   3     3176.46     3250.01     73.69 o 
  -5   7   3     4324.26     4474.95     51.97 o 
  -4   7   3      756.61      768.34     17.42 o 
  -3   7   3     1449.85     1498.12     30.67 o 
  -2   7   3       79.71       76.37      7.75 o 
  -1   7   3     1920.11     2035.91     33.23 o 
   0   7   3     1324.04     1388.47     22.17 o 
   1   7   3      160.39      157.40      6.58 o 
   2   7   3      263.29      291.53     10.15 o 
   3   7   3       52.62       39.17      6.95 o 
   4   7   3      394.91      372.45     23.88 o 
   5   7   3       12.65       14.44      6.86 o 
   6   7   3      382.80      361.58     26.34 o 
   7   7   3     3050.38     2994.78     66.88 o 
   8   7   3     2146.90     2062.82     54.24 o 
   9   7   3      430.33      391.15     28.58 o 
  10   7   3      691.00      723.49     57.99 o 
  11   7   3      104.84       79.47     20.16 o 
  12   7   3        2.14      -10.93     15.03 o 
  13   7   3       82.12       91.01     22.23 o 
  14   7   3       36.97       18.28     21.94 o 
 -15   8   3      103.25      100.94     28.42 o 
 -14   8   3       40.61       25.50     21.63 o 
 -13   8   3       34.36       10.94     16.32 o 
 -12   8   3       26.81       21.82     16.13 o 
 -11   8   3        8.08       -6.97     13.20 o 
 -10   8   3       23.60        9.22     11.58 o 
  -9   8   3       42.50       56.57     13.11 o 
  -8   8   3     1198.61     1216.43     41.38 o 
  -7   8   3     2834.19     2872.52     59.06 o 
  -6   8   3        7.27       11.84      6.37 o 
  -5   8   3     2526.27     2630.64     42.57 o 
  -4   8   3     1353.19     1410.94     28.53 o 
  -3   8   3      912.41      963.47     23.02 o 
  -2   8   3       84.74       59.73      7.70 o 
  -1   8   3      217.76      232.30     13.49 o 
   0   8   3      129.41      124.14      7.49 o 
   1   8   3      755.12      801.37     17.33 o 
   2   8   3       31.66       18.29      5.87 o 
   3   8   3      536.92      606.52     19.94 o 
   4   8   3      719.54      787.29     42.11 o 
   5   8   3      165.16      145.22     15.28 o 
   6   8   3       63.50       47.64     11.49 o 
   7   8   3      127.45      148.36     28.08 o 
   8   8   3      449.26      452.22     30.41 o 
   9   8   3        1.64       -4.24     11.29 o 
  10   8   3      343.88      263.20     27.54 o 
  11   8   3      183.43      139.58     24.58 o 
  12   8   3        0.00       15.57     18.63 o 
  13   8   3      335.95      320.44     36.19 o 
 -14   9   3        8.75       -0.52     21.62 o 
 -13   9   3       18.35       24.12     20.65 o 
 -12   9   3      161.52      161.73     26.01 o 
 -11   9   3      244.84      263.31     29.35 o 
 -10   9   3      157.34      108.71     28.90 o 
  -9   9   3       12.72       -3.32     11.16 o 
  -8   9   3      487.78      544.43     28.16 o 
  -7   9   3        3.39        0.76      9.03 o 
  -6   9   3      555.29      531.61     42.33 o 
  -5   9   3      460.76      437.70     20.83 o 
  -4   9   3        0.67       -0.67      7.07 o 
  -3   9   3       68.93       51.49      8.98 o 
  -2   9   3      106.09      108.88     11.72 o 
  -1   9   3      204.50      211.02     14.46 o 
   0   9   3      475.83      505.70     17.62 o 
   1   9   3      479.51      443.57     18.75 o 
   2   9   3        5.09        5.64      7.03 o 
   3   9   3      193.92      157.11     15.23 o 
   4   9   3       45.55       13.60      9.07 o 
   5   9   3        3.88        8.15      9.75 o 
   6   9   3      278.92      260.07     22.54 o 
   7   9   3     1066.33      986.09     41.81 o 
   8   9   3      661.56      632.20     36.18 o 
   9   9   3      274.03      264.60     29.92 o 
  10   9   3      655.89      647.84     40.22 o 
  11   9   3      239.23      261.34     32.26 o 
  12   9   3      120.29      117.32     26.50 o 
 -12  10   3       71.89       60.27     24.64 o 
 -11  10   3       53.56       35.64     33.41 o 
 -10  10   3      159.02      188.96     25.90 o 
  -9  10   3        4.48       -2.37     13.45 o 
  -8  10   3      264.77      367.99     45.20 o 
  -7  10   3      984.14      947.80     37.98 o 
  -6  10   3      144.50      163.30     16.87 o 
  -5  10   3      495.78      444.68     25.18 o 
  -4  10   3      912.10      877.63     42.79 o 
  -3  10   3       25.70       24.16      9.71 o 
  -2  10   3      417.31      417.91     22.96 o 
  -1  10   3       99.02       82.51     12.83 o 
   0  10   3      235.64      234.52     17.90 o 
   1  10   3      937.68      940.45     28.05 o 
   2  10   3      119.69       89.32     13.49 o 
   3  10   3       38.06       37.46     11.35 o 
   4  10   3        7.85        9.17     10.49 o 
   5  10   3       10.45       14.07     11.36 o 
   6  10   3       10.53       15.65     12.79 o 
   7  10   3      140.50      140.88     20.64 o 
   8  10   3      271.26      284.95     27.42 o 
   9  10   3      129.44      137.80     24.18 o 
  10  10   3       70.82       94.46     23.42 o 
 -10  11   3       22.80       47.52     21.28 o 
  -9  11   3        2.72        5.44     16.45 o 
  -8  11   3       52.89       27.84     15.75 o 
  -7  11   3       45.30       52.04     16.38 o 
  -6  11   3      222.82      235.51     21.19 o 
  -5  11   3        0.26        1.85     15.58 o 
  -4  11   3       84.57       71.58     25.13 o 
  -3  11   3       75.52       41.68     24.28 o 
  -2  11   3       15.05       34.13     14.67 o 
  -1  11   3        0.45        5.59     10.77 o 
   0  11   3      414.68      430.88     23.41 o 
   1  11   3      133.46      147.84     15.43 o 
   2  11   3      171.79      180.29     17.31 o 
   3  11   3        6.21        9.83     11.39 o 
   4  11   3      174.33      212.90     22.65 o 
   5  11   3      110.57       94.25     17.71 o 
   6  11   3      164.33      142.34     30.63 o 
   7  11   3      118.72       81.74     19.91 o 
   8  11   3        7.31       -7.05     16.12 o 
  -7  12   3       28.01       18.40     16.24 o 
  -6  12   3       81.29       68.98     23.93 o 
  -5  12   3        2.67       -0.48     20.33 o 
  -4  12   3       86.95       71.49     25.58 o 
  -3  12   3       34.14       43.69     22.42 o 
  -2  12   3       57.57       40.96     22.76 o 
  -1  12   3       82.10       63.98     18.28 o 
   0  12   3       64.76       57.27     20.11 o 
   1  12   3       27.29       28.14     11.38 o 
   2  12   3       36.96       27.81     12.36 o 
   3  12   3      160.77      122.09     21.46 o 
   4  12   3        3.83       16.06     14.79 o 
   5  12   3      118.34       99.81     21.29 o 
 -19   0   4        8.48       13.52     18.47 o 
 -18   0   4       83.30       97.85     33.90 o 
 -17   0   4      265.85      268.71     30.25 o 
 -16   0   4       90.93       94.32     18.35 o 
 -15   0   4       45.99       37.18     12.47 o 
 -14   0   4      254.13      279.41     22.64 o 
 -13   0   4     1972.80     2046.35     47.18 o 
 -12   0   4      349.23      336.37     15.75 o 
 -11   0   4      412.88      428.90     15.33 o 
 -10   0   4      123.74      117.81      8.26 o 
  -9   0   4      839.09      835.11     17.18 o 
  -8   0   4      444.04      553.44     14.24 o 
  -7   0   4      375.00      316.95     10.71 o 
  -6   0   4     2970.06     3138.18     38.34 o 
  -5   0   4     3941.53     3799.80     43.90 o 
  -4   0   4      187.00      153.81      5.24 o 
  -3   0   4      692.59      723.46     11.99 o 
  -2   0   4     4309.20     4003.57     46.09 o 
  -1   0   4    10925.27    11060.07    118.39 o 
   0   0   4     4265.14     4560.42     58.20 o 
   1   0   4     4256.49     4495.68     47.74 o 
   2   0   4      995.34     1115.37     15.68 o 
   3   0   4     6588.10     7237.21     76.11 o 
   4   0   4      126.99      137.02      6.53 o 
   5   0   4        5.32        0.91      3.25 o 
   6   0   4     4882.67     5155.68     67.44 o 
   7   0   4     1063.36     1048.15     21.28 o 
   8   0   4      212.39      203.48     11.36 o 
   9   0   4     3254.43     3283.46     53.35 o 
  10   0   4      496.11      506.14     25.80 o 
  11   0   4      111.07       82.53     15.78 o 
  12   0   4      361.70      390.36     49.25 o 
  13   0   4      350.72      301.09     30.67 o 
  14   0   4       28.04       30.76     17.13 o 
  15   0   4      139.81      148.04     41.55 o 
  16   0   4      233.84      263.61     33.56 o 
 -19   1   4        0.54       12.01     12.96 o 
 -18   1   4        7.37       10.48     15.07 o 
 -17   1   4       69.82       83.91     18.08 o 
 -16   1   4       45.31       38.93     11.14 o 
 -15   1   4      353.27      347.21     16.36 o 
 -14   1   4        5.48        9.99      6.44 o 
 -13   1   4      458.17      477.71     21.63 o 
 -12   1   4      172.70      149.35     10.69 o 
 -11   1   4      201.28      228.39      8.55 o 
 -10   1   4     2888.52     3044.74     33.41 o 
  -9   1   4     1535.93     1472.27     18.03 o 
  -8   1   4      419.96      376.09      9.18 o 
  -7   1   4     1421.71     1481.61     15.32 o 
  -6   1   4     3361.47     3291.86     27.66 o 
  -5   1   4     1020.37      848.07      9.86 o 
  -4   1   4    10520.78    10270.60     79.45 o 
  -3   1   4     1290.17     1200.62     12.44 o 
  -2   1   4     1954.49     1864.26     19.77 o 
  -1   1   4      931.33     1002.56     11.20 o 
   0   1   4     1643.62     1532.43     15.76 o 
   1   1   4    12073.54    11956.15     82.86 o 
   2   1   4    10346.03    10204.39     73.85 o 
   3   1   4     8418.21     8533.78     63.41 o 
   4   1   4     1663.21     1682.07     17.02 o 
   5   1   4     3688.33     3616.27     32.97 o 
   6   1   4      489.58      456.57      9.10 o 
   7   1   4      137.12      125.30      6.43 o 
   8   1   4      402.37      409.22     11.34 o 
   9   1   4      274.74      260.34     10.81 o 
  10   1   4     3211.16     3201.36     44.20 o 
  11   1   4      455.48      448.27     27.93 o 
  12   1   4     1300.41     1302.13     39.56 o 
  13   1   4      487.50      545.47     39.94 o 
  14   1   4      326.50      358.45     25.54 o 
  15   1   4        6.91       19.25     12.33 o 
  16   1   4        9.04       12.82     12.60 o 
 -19   2   4      140.43      172.47     24.98 o 
 -18   2   4        1.48        1.98     11.70 o 
 -17   2   4        0.81        9.84     10.30 o 
 -16   2   4       43.86       33.69     12.75 o 
 -15   2   4       10.47       -6.11      7.63 o 
 -14   2   4        5.93       12.03      7.05 o 
 -13   2   4     1299.37     1339.23     28.16 o 
 -12   2   4       51.21       55.50      6.22 o 
 -11   2   4        1.84        3.60      4.13 o 
 -10   2   4      284.78      308.46      9.01 o 
  -9   2   4      223.89      199.33      7.18 o 
  -8   2   4      205.30      190.06      6.17 o 
  -7   2   4        0.02        4.08      2.19 o 
  -6   2   4      350.42      359.87      7.69 o 
  -5   2   4       83.27      123.37      6.26 o 
  -4   2   4     3866.61     3964.93     33.01 o 
  -3   2   4     1340.89     1514.91     14.98 o 
  -2   2   4    17847.15    17262.36    140.94 o 
  -1   2   4      152.97      136.98      3.35 o 
   0   2   4     3440.81     3526.48     32.11 o 
   1   2   4      174.86      180.99      4.28 o 
   2   2   4       19.80       11.11      1.71 o 
   3   2   4      491.27      452.56      8.06 o 
   4   2   4      268.57      341.08      6.92 o 
   5   2   4     2040.77     2083.35     20.30 o 
   6   2   4     2828.46     2939.38     27.01 o 
   7   2   4      476.46      443.84     14.92 o 
   8   2   4      769.76      752.08     15.89 o 
   9   2   4     2581.53     2593.01     50.63 o 
  10   2   4      102.14       91.24      7.39 o 
  11   2   4      349.23      334.70     13.65 o 
  12   2   4       75.27       74.70     12.79 o 
  13   2   4       65.43       72.13     17.88 o 
  14   2   4       43.13       54.98     12.18 o 
  15   2   4       88.85      127.85     20.32 o 
  16   2   4      497.94      539.61     35.96 o 
 -19   3   4       73.96       49.82     17.98 o 
 -18   3   4      174.73      214.46     23.39 o 
 -17   3   4      109.38      130.30     18.03 o 
 -16   3   4      253.90      264.42     37.36 o 
 -15   3   4      104.51      101.17     11.20 o 
 -14   3   4       58.70       50.86      8.49 o 
 -13   3   4        0.98        2.93      5.12 o 
 -12   3   4      311.49      307.40     17.97 o 
 -11   3   4      205.65      181.79     13.39 o 
 -10   3   4       11.43        3.69      4.07 o 
  -9   3   4     1096.09     1140.14     17.65 o 
  -8   3   4      883.38      886.25     15.47 o 
  -7   3   4      773.81      815.73     12.29 o 
  -6   3   4       31.11       25.93      2.55 o 
  -5   3   4     1741.10     1757.66     19.67 o 
  -4   3   4      716.26      745.46     11.16 o 
  -3   3   4      699.94      811.49     10.31 o 
  -2   3   4      466.91      524.36      8.88 o 
  -1   3   4      471.08      510.81      8.43 o 
   0   3   4     2709.07     2846.80     28.90 o 
   1   3   4       19.55       47.54      3.06 o 
   2   3   4       17.94        3.66      1.87 o 
   3   3   4      371.29      366.85      8.19 o 
   4   3   4        0.26       -1.96      2.66 o 
   5   3   4      441.99      424.99     10.63 o 
   6   3   4      647.13      660.58     13.42 o 
   7   3   4        3.65        3.93      3.11 o 
   8   3   4      149.24      151.68      7.67 o 
   9   3   4      740.63      798.90     18.45 o 
  10   3   4      282.50      239.64     11.70 o 
  11   3   4       63.62       56.39      8.05 o 
  12   3   4     1056.28     1036.70     27.12 o 
  13   3   4      256.59      285.99     27.28 o 
  14   3   4        1.69      -10.12     10.67 o 
  15   3   4       34.63       27.41     14.62 o 
  16   3   4       31.80       34.85     54.47 o 
 -18   4   4       12.69        5.68     14.36 o 
 -17   4   4        1.14        1.34     12.64 o 
 -16   4   4       23.14       13.38     11.14 o 
 -15   4   4       85.40       85.23     16.92 o 
 -14   4   4       39.05       25.67      9.77 o 
 -13   4   4       19.94       14.21      7.48 o 
 -12   4   4      180.15      173.95     15.69 o 
 -11   4   4      253.69      257.22     11.84 o 
 -10   4   4      353.69      359.02     13.12 o 
  -9   4   4      339.56      347.78     15.68 o 
  -8   4   4     1147.09     1161.87     18.02 o 
  -7   4   4     1795.83     1896.12     24.67 o 
  -6   4   4       93.13       88.61      6.35 o 
  -5   4   4       30.79       39.69      3.75 o 
  -4   4   4     2760.79     2975.35     34.30 o 
  -3   4   4      238.74      223.75      6.61 o 
  -2   4   4     1158.82     1238.11     16.66 o 
  -1   4   4     2016.21     2119.51     22.47 o 
   0   4   4     3182.18     3438.34     33.21 o 
   1   4   4       37.90       47.33      3.43 o 
   2   4   4     4697.02     4895.52     46.77 o 
   3   4   4      510.05      488.48     10.81 o 
   4   4   4     1271.64     1327.16     19.27 o 
   5   4   4     3315.89     3488.64     42.75 o 
   6   4   4     1396.09     1475.52     29.16 o 
   7   4   4       21.29       15.98      6.01 o 
   8   4   4     1322.36     1323.61     31.29 o 
   9   4   4      366.90      429.82     21.11 o 
  10   4   4      923.77      924.77     26.35 o 
  11   4   4       81.21       89.52     12.83 o 
  12   4   4       37.38       34.95     10.95 o 
  13   4   4      941.99      955.20     39.78 o 
  14   4   4      116.88      105.26     19.49 o 
  15   4   4       67.09       39.44     25.00 o 
  16   4   4      223.42      221.41     40.86 o 
 -18   5   4       95.51      155.60     42.24 o 
 -17   5   4      111.21       59.53     26.22 o 
 -16   5   4       15.40       -0.99     15.71 o 
 -15   5   4       65.85       99.64     18.00 o 
 -14   5   4      164.61      174.74     22.53 o 
 -13   5   4       18.15       20.66     10.74 o 
 -12   5   4       29.01       29.46      9.59 o 
 -11   5   4      132.54      145.25     15.79 o 
 -10   5   4      922.10      916.41     23.97 o 
  -9   5   4      546.34      566.77     18.32 o 
  -8   5   4     2051.45     2125.05     45.58 o 
  -7   5   4        0.00       -0.59      3.29 o 
  -6   5   4     1506.88     1552.53     21.79 o 
  -5   5   4      151.22      152.21      6.55 o 
  -4   5   4      233.97      237.97      7.45 o 
  -3   5   4       22.01       39.89      3.83 o 
  -2   5   4      992.38     1052.95     16.32 o 
  -1   5   4      684.62      740.50     13.87 o 
   0   5   4       11.05       21.86      3.01 o 
   1   5   4     2929.43     3192.74     37.19 o 
   2   5   4        1.70        1.81      2.97 o 
   3   5   4      217.26      245.91     10.01 o 
   4   5   4        2.34        6.34      3.92 o 
   5   5   4      288.58      259.76     14.21 o 
   6   5   4       39.80       55.42      9.31 o 
   7   5   4     1245.61     1114.36     46.97 o 
   8   5   4       82.50       88.52     12.29 o 
   9   5   4       83.40       65.52     12.21 o 
  10   5   4       22.96       18.40     12.51 o 
  11   5   4       34.74       30.85     13.01 o 
  12   5   4      252.00      268.93     23.13 o 
  13   5   4        7.28        7.97     14.04 o 
  14   5   4       93.78       90.37     28.90 o 
  15   5   4       27.81       31.19     27.85 o 
 -17   6   4       72.38       41.39     23.73 o 
 -16   6   4       38.30       42.36     20.52 o 
 -15   6   4       13.07       -5.71     14.91 o 
 -14   6   4       30.44       18.86     13.30 o 
 -13   6   4        8.58        8.43     11.62 o 
 -12   6   4       85.51       66.41     16.75 o 
 -11   6   4       14.70       23.96     11.03 o 
 -10   6   4       61.58       35.95     10.34 o 
  -9   6   4      454.39      455.43     19.20 o 
  -8   6   4     2860.41     3038.60     53.07 o 
  -7   6   4      351.47      341.35     16.39 o 
  -6   6   4      214.30      227.11      9.41 o 
  -5   6   4       20.00       13.09      3.51 o 
  -4   6   4      280.54      299.50      9.95 o 
  -3   6   4       18.61       15.19      4.52 o 
  -2   6   4      234.58      246.45     10.44 o 
  -1   6   4       45.90       57.03      5.82 o 
   0   6   4      229.30      278.25      8.50 o 
   1   6   4       86.79      108.17      5.90 o 
   2   6   4      357.21      375.26     12.16 o 
   3   6   4      160.00      159.53      9.77 o 
   4   6   4       82.43       50.56      8.24 o 
   5   6   4      961.85     1003.84     29.32 o 
   6   6   4      592.86      610.04     24.69 o 
   7   6   4      439.60      445.34     22.44 o 
   8   6   4        0.09       20.30      9.98 o 
   9   6   4       76.84       59.04     13.42 o 
  10   6   4      179.80      136.83     19.64 o 
  11   6   4      304.05      299.66     32.25 o 
  12   6   4       94.26       85.40     19.85 o 
  13   6   4      437.32      427.08     35.57 o 
  14   6   4      153.66      103.52     24.07 o 
 -16   7   4      137.42      114.87     30.40 o 
 -15   7   4        0.05       16.70     18.78 o 
 -14   7   4      232.63      190.09     27.44 o 
 -13   7   4      124.84      143.16     23.17 o 
 -12   7   4      114.81      112.00     20.53 o 
 -11   7   4      418.93      391.51     30.77 o 
 -10   7   4        1.37        7.98     10.27 o 
  -9   7   4      312.12      331.00     23.61 o 
  -8   7   4      516.88      528.86     20.35 o 
  -7   7   4       12.92       13.26      6.38 o 
  -6   7   4     1042.14     1100.16     20.37 o 
  -5   7   4       55.84       51.42      4.94 o 
  -4   7   4      584.23      598.09     14.93 o 
  -3   7   4      276.05      290.46     14.12 o 
  -2   7   4       32.17       17.01      6.29 o 
  -1   7   4     1010.63     1035.93     19.53 o 
   0   7   4     1107.93     1085.47     19.69 o 
   1   7   4       32.12       39.25      5.09 o 
   2   7   4       19.39       13.78      5.78 o 
   3   7   4       32.94       21.15      6.36 o 
   4   7   4      111.43      101.27     11.75 o 
   5   7   4      154.63      129.68     17.27 o 
   6   7   4       86.33       72.99     17.49 o 
   7   7   4      650.63      652.38     32.30 o 
   8   7   4       56.01       74.70     15.38 o 
   9   7   4       53.86       23.12     13.70 o 
  10   7   4      101.60      109.12     19.69 o 
  11   7   4      137.74      149.80     22.44 o 
  12   7   4        3.27        6.33     16.68 o 
  13   7   4        3.13        0.47     19.08 o 
 -15   8   4       73.75       63.83     26.07 o 
 -14   8   4       51.40       47.74     22.66 o 
 -13   8   4       66.50       45.94     19.26 o 
 -12   8   4        5.52       19.68     15.22 o 
 -11   8   4        0.00        4.06     12.72 o 
 -10   8   4      340.06      318.60     34.23 o 
  -9   8   4       30.73       24.21     13.82 o 
  -8   8   4      132.98      115.88     20.65 o 
  -7   8   4      384.12      392.11     30.36 o 
  -6   8   4       32.64       14.40      6.55 o 
  -5   8   4      947.59     1006.03     24.30 o 
  -4   8   4      197.96      202.54     14.05 o 
  -3   8   4      184.54      160.14     12.21 o 
  -2   8   4       49.89       47.90      8.10 o 
  -1   8   4       66.87       68.87      6.12 o 
   0   8   4        0.06        3.25      3.74 o 
   1   8   4     1797.19     1794.77     32.50 o 
   2   8   4      477.22      462.05     17.04 o 
   3   8   4      261.64      247.90     18.04 o 
   4   8   4        0.46        4.46      7.88 o 
   5   8   4       38.64       24.68     10.14 o 
   6   8   4        0.90       11.46      9.75 o 
   7   8   4      128.59      136.45     20.80 o 
   8   8   4        3.96       -3.41     11.22 o 
   9   8   4      385.37      409.26     35.60 o 
  10   8   4       12.73       19.59     15.02 o 
  11   8   4      143.85      120.71     22.29 o 
  12   8   4       24.56       10.85     19.52 o 
 -14   9   4      134.56      166.36     32.81 o 
 -13   9   4       78.28       44.16     22.16 o 
 -12   9   4      180.92      127.54     28.23 o 
 -11   9   4      295.31      371.21     32.49 o 
 -10   9   4      175.86      174.98     23.09 o 
  -9   9   4       35.26       21.69     13.41 o 
  -8   9   4      142.94      169.01     21.63 o 
  -7   9   4      214.97      222.22     20.65 o 
  -6   9   4       14.89        6.65      8.78 o 
  -5   9   4       22.93        9.85      6.26 o 
  -4   9   4        0.02       -4.31      7.05 o 
  -3   9   4      364.92      335.43     19.26 o 
  -2   9   4       28.95       18.98      8.10 o 
  -1   9   4      617.89      644.32     23.43 o 
   0   9   4      485.97      469.37     20.34 o 
   1   9   4      131.76      111.95     10.82 o 
   2   9   4      100.42       98.53     11.87 o 
   3   9   4       35.45       19.64      9.62 o 
   4   9   4       57.55       43.88     11.85 o 
   5   9   4       90.53       89.83     15.38 o 
   6   9   4       18.46       29.01     12.47 o 
   7   9   4        1.84        5.03     11.65 o 
   8   9   4      109.91      135.86     25.04 o 
   9   9   4       41.67       34.12     16.61 o 
  10   9   4      236.52      258.89     30.96 o 
  11   9   4        1.28        5.95     18.65 o 
 -12  10   4       63.57       34.66     21.13 o 
 -11  10   4       80.88       82.11     22.87 o 
 -10  10   4      106.30      101.06     21.12 o 
  -9  10   4        0.10        5.34     13.48 o 
  -8  10   4        1.18       -2.16     11.72 o 
  -7  10   4      103.27      102.94     16.85 o 
  -6  10   4       88.16      109.35     15.22 o 
  -5  10   4       98.05       72.32     34.72 o 
  -4  10   4      254.69      270.09     22.93 o 
  -3  10   4       23.87       15.61      9.71 o 
  -2  10   4      492.74      528.96     25.68 o 
  -1  10   4      700.08      737.36     29.43 o 
   0  10   4      384.95      359.55     17.82 o 
   1  10   4      174.71      177.76     14.78 o 
   2  10   4      164.68      172.16     21.56 o 
   3  10   4        0.34       -2.94      9.52 o 
   4  10   4       93.40       68.84     14.84 o 
   5  10   4        5.16        6.85     11.51 o 
   6  10   4      337.78      316.22     33.52 o 
   7  10   4       25.50       21.72     14.88 o 
   8  10   4        5.88       21.89     16.65 o 
   9  10   4      186.97      178.30     42.69 o 
  10  10   4       55.07       38.98     21.19 o 
 -10  11   4      163.41      146.61     41.57 o 
  -9  11   4      216.36      246.51     29.07 o 
  -8  11   4      246.44      252.66     32.99 o 
  -7  11   4       73.89       65.04     16.18 o 
  -6  11   4       34.17       49.53     21.27 o 
  -5  11   4      205.86      208.61     29.33 o 
  -4  11   4      163.87      156.49     64.91 o 
  -3  11   4       25.05       29.80     14.77 o 
  -2  11   4        0.07        2.29     10.96 o 
  -1  11   4       98.58       96.47     16.16 o 
   0  11   4        3.26       -2.98      8.14 o 
   1  11   4       67.59       76.64     13.49 o 
   2  11   4      589.80      652.01     34.45 o 
   3  11   4       75.37       43.44     13.40 o 
   4  11   4        0.06       -1.81     12.14 o 
   5  11   4      123.35      105.94     22.88 o 
   6  11   4       12.39       -0.48     14.74 o 
   7  11   4        1.76       -4.45     15.98 o 
  -7  12   4        4.06        2.12     22.52 o 
  -6  12   4        4.85       16.15     21.21 o 
  -5  12   4       12.69       -0.57     19.60 o 
  -4  12   4      188.65      222.58     83.65 o 
  -3  12   4        7.35        7.59     21.54 o 
  -2  12   4      726.78      795.92     43.32 o 
  -1  12   4      461.28      503.40     51.48 o 
   0  12   4       10.66       11.95     14.85 o 
   1  12   4        2.35        4.95     10.73 o 
   2  12   4        6.11        9.32     12.27 o 
   3  12   4      125.01      131.10     20.21 o 
   4  12   4      127.95      148.64     29.50 o 
 -19   1   5        0.95       -6.10     15.32 o 
 -18   1   5        2.96        0.68     13.20 o 
 -17   1   5       51.39       62.38     12.34 o 
 -16   1   5      144.66      123.49     14.25 o 
 -15   1   5       32.39       21.60      7.69 o 
 -14   1   5      123.63      113.57      9.97 o 
 -13   1   5      255.26      262.39     14.73 o 
 -12   1   5       11.16        9.21      4.54 o 
 -11   1   5      810.72      813.27     14.99 o 
 -10   1   5      911.04      913.96     14.62 o 
  -9   1   5       31.34       29.65      3.35 o 
  -8   1   5      173.21      171.75      5.61 o 
  -7   1   5     3594.59     3782.49     31.95 o 
  -6   1   5       49.17       55.26      2.94 o 
  -5   1   5      104.15      117.34      3.62 o 
  -4   1   5       12.43       24.09      1.86 o 
  -3   1   5      151.75      118.40      3.91 o 
  -2   1   5       66.34       63.99      2.82 o 
  -1   1   5      365.76      373.90      7.91 o 
   0   1   5      110.56      103.38      3.36 o 
   1   1   5      427.17      413.85      6.46 o 
   2   1   5      903.82      984.83     11.63 o 
   3   1   5       39.08       37.34      2.93 o 
   4   1   5      828.46      891.11     12.19 o 
   5   1   5      108.88      120.43      4.98 o 
   6   1   5      521.11      554.23     10.85 o 
   7   1   5       78.05       78.13      6.54 o 
   8   1   5       22.07       18.52      4.70 o 
   9   1   5      434.06      395.96     14.09 o 
  10   1   5       11.54       23.75      7.08 o 
  11   1   5        3.31        4.95      7.33 o 
  12   1   5       64.19       94.68     13.84 o 
  13   1   5        1.43        1.77      9.33 o 
  14   1   5       54.24       43.96     12.97 o 
  15   1   5       43.65       45.28     13.88 o 
  16   1   5       35.89       43.53     14.20 o 
 -19   2   5        1.52       12.44     12.89 o 
 -18   2   5       13.68       30.02     12.73 o 
 -17   2   5        4.84       15.20     12.53 o 
 -16   2   5       32.53       31.37     11.40 o 
 -15   2   5        0.63        4.52      8.19 o 
 -14   2   5        3.21        1.57      6.05 o 
 -13   2   5        6.31        3.99      5.55 o 
 -12   2   5      179.95      166.68      9.94 o 
 -11   2   5      620.51      610.02     14.93 o 
 -10   2   5      675.01      680.85     13.29 o 
  -9   2   5      697.29      688.39     11.98 o 
  -8   2   5     1136.26     1098.90     16.09 o 
  -7   2   5      989.99     1068.67     13.41 o 
  -6   2   5      796.98      839.96     11.76 o 
  -5   2   5     4953.06     5291.09     45.79 o 
  -4   2   5     7992.81     8570.12     69.91 o 
  -3   2   5        5.64        3.71      1.55 o 
  -2   2   5     3489.51     3710.16     32.34 o 
  -1   2   5       74.08       77.37      3.03 o 
   0   2   5      447.17      413.55      7.07 o 
   1   2   5     3321.46     3363.40     30.05 o 
   2   2   5      656.53      650.95      8.16 o 
   3   2   5      779.49      781.70     10.70 o 
   4   2   5     1560.82     1450.49     16.00 o 
   5   2   5      857.69      907.37     12.62 o 
   6   2   5     2013.80     2067.17     26.77 o 
   7   2   5      221.83      218.57      9.71 o 
   8   2   5      948.68      917.33     20.23 o 
   9   2   5      438.29      468.28     17.48 o 
  10   2   5       12.28       11.67      6.05 o 
  11   2   5       49.83       37.74      8.82 o 
  12   2   5      378.13      403.51     30.07 o 
  13   2   5      114.61      118.93     14.65 o 
  14   2   5       31.33       12.42     11.09 o 
  15   2   5        0.61        8.37     13.67 o 
  16   2   5        6.31       12.27     15.20 o 
 -19   3   5        2.50        2.85     15.17 o 
 -18   3   5        0.52        2.12     13.54 o 
 -17   3   5       33.42       33.22     11.45 o 
 -16   3   5       69.97       68.24     15.33 o 
 -15   3   5      246.83      252.82     17.50 o 
 -14   3   5      670.88      668.66     32.38 o 
 -13   3   5      246.35      231.32     13.31 o 
 -12   3   5      315.15      331.24     14.50 o 
 -11   3   5     2865.70     2834.87     46.10 o 
 -10   3   5     2558.69     2529.25     34.62 o 
  -9   3   5      323.01      307.74     12.51 o 
  -8   3   5     2710.66     2807.13     30.33 o 
  -7   3   5     2968.47     3122.86     31.64 o 
  -6   3   5      761.72      685.19     10.04 o 
  -5   3   5      200.47      232.08      6.10 o 
  -4   3   5      127.20      106.83      4.11 o 
  -3   3   5      883.03      809.48     10.24 o 
  -2   3   5      197.56      183.47      5.05 o 
  -1   3   5       31.50       22.94      2.56 o 
   0   3   5     4067.54     4204.32     41.94 o 
   1   3   5        0.30        1.23      1.89 o 
   2   3   5     1977.70     2108.50     21.24 o 
   3   3   5       83.95       83.59      4.93 o 
   4   3   5       84.34      100.16      4.22 o 
   5   3   5        1.87        3.57      2.94 o 
   6   3   5      178.37      180.13      8.93 o 
   7   3   5      887.26      884.89     27.56 o 
   8   3   5      715.03      644.39     28.04 o 
   9   3   5      300.94      273.20     12.74 o 
  10   3   5       56.52       62.09      7.63 o 
  11   3   5       44.69       23.19      7.38 o 
  12   3   5      388.78      364.50     36.39 o 
  13   3   5       24.29       22.34     12.28 o 
  14   3   5       17.10       18.99     12.57 o 
  15   3   5      269.93      336.48    100.51 o 
 -19   4   5        0.05      -21.25     28.16 o 
 -18   4   5       43.79       47.86     16.41 o 
 -17   4   5      146.70      152.11     21.06 o 
 -16   4   5      150.61      143.13     17.08 o 
 -15   4   5        0.02        0.87      9.48 o 
 -14   4   5      250.14      284.92     19.01 o 
 -13   4   5        6.69        2.19      6.34 o 
 -12   4   5      196.97      184.05     11.32 o 
 -11   4   5     1437.74     1475.74     27.15 o 
 -10   4   5      194.05      190.26     11.29 o 
  -9   4   5       81.52       84.25      5.97 o 
  -8   4   5      121.31      100.70      6.37 o 
  -7   4   5     3055.08     3134.30     35.92 o 
  -6   4   5      654.85      626.19     12.42 o 
  -5   4   5      656.73      683.59     12.38 o 
  -4   4   5     3302.22     3543.24     38.44 o 
  -3   4   5     1679.78     1847.26     21.51 o 
  -2   4   5     4917.08     5292.13     50.39 o 
  -1   4   5      223.89      271.61      8.85 o 
   0   4   5     2696.76     2777.10     31.87 o 
   1   4   5      864.41      812.36     13.34 o 
   2   4   5      484.00      438.76      8.49 o 
   3   4   5     1756.92     1762.00     23.99 o 
   4   4   5     3263.58     3255.50     38.13 o 
   5   4   5      173.09      163.61      8.44 o 
   6   4   5      266.05      270.97     13.59 o 
   7   4   5      566.64      550.11     19.43 o 
   8   4   5        5.14        3.62      6.21 o 
   9   4   5      184.12      163.23     13.29 o 
  10   4   5      164.74      131.65     12.00 o 
  11   4   5       73.70       58.68     11.37 o 
  12   4   5       53.64       53.86     12.31 o 
  13   4   5      322.19      369.81     34.73 o 
  14   4   5        0.05       -5.66     22.20 o 
  15   4   5       84.22       85.04     28.01 o 
 -18   5   5        0.22       -0.37     28.47 o 
 -17   5   5        0.16      -15.36     17.05 o 
 -16   5   5        0.77        1.99     16.36 o 
 -15   5   5      241.51      270.87     25.22 o 
 -14   5   5      129.46      112.04     22.38 o 
 -13   5   5      193.53      174.44     17.91 o 
 -12   5   5        4.48       13.76      8.51 o 
 -11   5   5      549.19      579.32     20.69 o 
 -10   5   5     2335.95     2310.31     41.70 o 
  -9   5   5      721.52      661.45     19.72 o 
  -8   5   5      556.55      551.27     15.86 o 
  -7   5   5      195.01      201.95      8.61 o 
  -6   5   5      428.44      413.70     10.08 o 
  -5   5   5      170.82      192.49      6.99 o 
  -4   5   5      993.86      950.14     14.14 o 
  -3   5   5     1613.22     1546.98     19.56 o 
  -2   5   5     1558.25     1577.94     19.21 o 
  -1   5   5       27.78       32.04      3.01 o 
   0   5   5      724.16      701.25     14.09 o 
   1   5   5        1.27        1.38      2.81 o 
   2   5   5      133.94      159.77      6.87 o 
   3   5   5      229.51      238.74      9.92 o 
   4   5   5     1377.51     1344.66     26.63 o 
   5   5   5      533.97      487.40     20.89 o 
   6   5   5        9.43        0.41      6.65 o 
   7   5   5     1413.32     1432.90     38.30 o 
   8   5   5      736.15      756.56     32.79 o 
   9   5   5        7.53        3.10     11.12 o 
  10   5   5      322.15      307.95     31.38 o 
  11   5   5      248.73      247.61     22.32 o 
  12   5   5       42.18       59.02     16.46 o 
  13   5   5        7.02       18.71     15.49 o 
  14   5   5        0.10       35.79     27.34 o 
 -17   6   5      271.48      330.05     38.01 o 
 -16   6   5      252.47      272.68     52.13 o 
 -15   6   5        1.26       21.16     15.04 o 
 -14   6   5      461.40      495.14     31.77 o 
 -13   6   5      361.08      363.61     30.63 o 
 -12   6   5        7.82       10.24     11.99 o 
 -11   6   5      570.05      559.80     28.53 o 
 -10   6   5        4.58        4.66      7.55 o 
  -9   6   5      569.59      539.28     29.72 o 
  -8   6   5     1977.37     2015.56     42.66 o 
  -7   6   5     3735.20     3828.64     57.27 o 
  -6   6   5     4018.43     4154.39     51.18 o 
  -5   6   5      412.90      405.52     11.21 o 
  -4   6   5      509.58      568.76     18.23 o 
  -3   6   5      265.00      287.49      9.68 o 
  -2   6   5       13.59        9.41      3.50 o 
  -1   6   5      160.94      186.22      7.99 o 
   0   6   5     1927.25     1936.59     28.43 o 
   1   6   5      408.23      388.26     10.98 o 
   2   6   5      217.95      217.01     11.06 o 
   3   6   5      962.42     1005.88     24.75 o 
   4   6   5     2546.80     2608.76     51.78 o 
   5   6   5      340.67      308.10     18.04 o 
   6   6   5      154.08      141.89     14.03 o 
   7   6   5       19.15       18.84     10.83 o 
   8   6   5      750.26      650.78     34.25 o 
   9   6   5      160.08      130.08     18.85 o 
  10   6   5        8.72        9.39     13.18 o 
  11   6   5      284.38      297.11     28.65 o 
  12   6   5        1.46        2.91     15.15 o 
  13   6   5        0.57       26.66     17.39 o 
  14   6   5        2.44       10.30     32.99 o 
 -16   7   5      142.23      190.58     34.25 o 
 -15   7   5       37.19       22.71     18.76 o 
 -14   7   5       51.81       31.02     17.79 o 
 -13   7   5       76.01       81.02     18.97 o 
 -12   7   5       86.88       80.57     18.91 o 
 -11   7   5       51.24       34.47     14.00 o 
 -10   7   5      477.25      436.64     27.58 o 
  -9   7   5     1206.83     1151.73     40.82 o 
  -8   7   5        6.68        6.31      6.87 o 
  -7   7   5      178.02      171.02     11.51 o 
  -6   7   5       26.67       22.67      4.98 o 
  -5   7   5        0.08        6.67      3.79 o 
  -4   7   5      477.03      474.72     20.35 o 
  -3   7   5     2023.02     2021.87     32.58 o 
  -2   7   5      255.48      237.36      9.42 o 
  -1   7   5      267.64      292.79      8.85 o 
   0   7   5        9.21       11.23      4.30 o 
   1   7   5       81.39       85.64      8.96 o 
   2   7   5       91.97       66.86      8.25 o 
   3   7   5        4.61        7.51      6.28 o 
   4   7   5     1811.29     1751.33     41.06 o 
   5   7   5     1770.99     1810.86     51.53 o 
   6   7   5      300.35      302.37     23.87 o 
   7   7   5      777.10      761.40     36.38 o 
   8   7   5      279.34      227.48     27.67 o 
   9   7   5        1.38       13.67     13.24 o 
  10   7   5      106.11      111.49     20.29 o 
  11   7   5      231.74      209.45     26.31 o 
  12   7   5       19.08       45.39     19.05 o 
  13   7   5       79.55       84.71     24.48 o 
 -15   8   5        1.71        9.51     20.18 o 
 -14   8   5      242.40      238.39     34.62 o 
 -13   8   5      244.66      294.80     39.57 o 
 -12   8   5       79.37       62.21     19.34 o 
 -11   8   5       11.65       10.96     13.54 o 
 -10   8   5     1458.18     1633.17     56.88 o 
  -9   8   5      378.64      301.20     25.28 o 
  -8   8   5      344.12      354.82     25.53 o 
  -7   8   5     1296.56     1331.14     37.66 o 
  -6   8   5     1555.09     1600.33     31.99 o 
  -5   8   5      463.26      460.95     15.56 o 
  -4   8   5        0.38       10.50      7.37 o 
  -3   8   5      578.62      593.22     21.23 o 
  -2   8   5      712.29      734.14     19.41 o 
  -1   8   5       50.86       50.77      4.97 o 
   0   8   5      321.42      324.04     12.14 o 
   1   8   5     2042.18     2054.38     38.42 o 
   2   8   5       59.62       39.12      8.65 o 
   3   8   5        9.95       -4.23      8.07 o 
   4   8   5     1725.30     1682.77     49.33 o 
   5   8   5      529.02      480.63     28.58 o 
   6   8   5      104.31       94.63     14.94 o 
   7   8   5      161.73      125.93     18.72 o 
   8   8   5      153.76      103.70     18.40 o 
   9   8   5        1.52      -13.98     12.62 o 
  10   8   5      254.05      252.92     27.13 o 
  11   8   5      822.10      872.98     52.32 o 
  12   8   5        6.87      -12.19     18.61 o 
 -14   9   5      100.41       88.02     27.03 o 
 -13   9   5        7.72       11.66     19.14 o 
 -12   9   5       47.31       39.54     21.91 o 
 -11   9   5        9.78       -7.83     13.65 o 
 -10   9   5      450.00      497.88     34.57 o 
  -9   9   5      739.20      731.15     38.25 o 
  -8   9   5        7.30        5.02     11.10 o 
  -7   9   5      272.22      252.61     21.18 o 
  -6   9   5       29.90       43.44     13.08 o 
  -5   9   5       71.62       67.32      7.98 o 
  -4   9   5      106.53       79.40     12.26 o 
  -3   9   5      205.12      227.75     17.68 o 
  -2   9   5      222.97      250.78     17.59 o 
  -1   9   5      192.21      201.01     11.24 o 
   0   9   5      116.08      104.16     11.40 o 
   1   9   5      158.64      159.40     19.64 o 
   2   9   5      182.38      144.25     15.39 o 
   3   9   5      109.74      112.33     19.61 o 
   4   9   5      358.88      360.95     23.74 o 
   5   9   5      440.56      342.97     38.22 o 
   6   9   5      244.64      221.25     23.06 o 
   7   9   5      506.77      537.85     41.45 o 
   8   9   5      216.24      267.74     27.88 o 
   9   9   5      114.51      160.70     25.56 o 
  10   9   5       18.16        9.88     18.28 o 
  11   9   5        0.00       11.78     19.57 o 
 -12  10   5        2.98       -2.02     19.02 o 
 -11  10   5      253.04      254.44     32.05 o 
 -10  10   5      350.66      332.12     45.48 o 
  -9  10   5      220.35      236.19     25.50 o 
  -8  10   5       20.45        4.23     13.14 o 
  -7  10   5      176.25      187.32     19.88 o 
  -6  10   5        5.69       10.41     10.92 o 
  -5  10   5      304.42      280.58     31.50 o 
  -4  10   5        6.25        8.04      9.59 o 
  -3  10   5      750.89      796.52     33.16 o 
  -2  10   5      794.15      783.36     32.59 o 
  -1  10   5       13.65        0.41      7.11 o 
   0  10   5      383.25      407.00     21.18 o 
   1  10   5      156.88      143.33     15.36 o 
   2  10   5       77.64       89.74     14.28 o 
   3  10   5       85.88       65.05     13.37 o 
   4  10   5      327.52      310.58     23.79 o 
   5  10   5      190.65      202.47     22.18 o 
   6  10   5       65.25       61.44     27.18 o 
   7  10   5       36.13       24.47     17.88 o 
   8  10   5        3.12        0.12     16.10 o 
   9  10   5      119.93       94.30     23.50 o 
 -10  11   5      247.90      313.51     33.76 o 
  -9  11   5      439.10      550.10     38.91 o 
  -8  11   5        3.51       -4.18     14.33 o 
  -7  11   5       52.38       39.45     14.50 o 
  -6  11   5      110.31      118.52     25.47 o 
  -5  11   5        7.14       13.76     17.42 o 
  -4  11   5       36.78       48.13     23.01 o 
  -3  11   5       23.53       23.81     12.65 o 
  -2  11   5      169.66      181.79     19.63 o 
  -1  11   5       15.04       14.03     12.27 o 
   0  11   5       65.76       51.85     11.68 o 
   1  11   5       82.97      106.73     14.83 o 
   2  11   5      208.36      221.62     19.93 o 
   3  11   5      225.43      222.93     26.85 o 
   4  11   5      270.66      269.14     23.50 o 
   5  11   5        7.04        3.65     14.90 o 
   6  11   5      154.88      189.15     26.87 o 
   7  11   5      233.04      262.85     31.49 o 
  -7  12   5        8.32        0.06     22.84 o 
  -6  12   5       14.91       25.65     25.09 o 
  -5  12   5      143.21      167.47     36.11 o 
  -4  12   5        1.37        2.23     21.29 o 
  -3  12   5      197.32      220.06     37.67 o 
  -2  12   5       37.34       40.25     18.08 o 
  -1  12   5       46.37       45.74     17.51 o 
   0  12   5        5.27       -8.19     10.37 o 
   1  12   5        0.58        1.91     11.21 o 
   2  12   5        7.00        8.01     13.93 o 
   3  12   5        2.68       -8.74     13.87 o 
 -20   0   6       11.62       26.85     32.80 o 
 -19   0   6       17.52       10.32     24.01 o 
 -18   0   6       10.04       27.29     17.41 o 
 -17   0   6       19.68       31.46     15.62 o 
 -16   0   6        7.40       -4.72     10.78 o 
 -15   0   6      115.86       99.46     15.79 o 
 -14   0   6       82.33       81.24     13.08 o 
 -13   0   6       84.75       46.07     10.64 o 
 -12   0   6     4505.04     4474.92     90.80 o 
 -11   0   6     5972.25     6161.26     82.25 o 
 -10   0   6      581.73      591.40     16.01 o 
  -9   0   6     1827.72     1922.88     29.30 o 
  -8   0   6       11.59       20.97      3.78 o 
  -7   0   6     1704.00     1849.52     25.51 o 
  -6   0   6     1627.78     1639.00     23.55 o 
  -5   0   6        3.72       -0.87      2.04 o 
  -4   0   6        0.58        9.83      2.87 o 
  -3   0   6      248.70      246.06      7.49 o 
  -2   0   6        7.55       -0.94      2.37 o 
  -1   0   6     4737.23     4480.00     59.61 o 
   0   0   6      118.88      181.55      7.19 o 
   1   0   6      116.14       79.71      4.96 o 
   2   0   6     2969.60     3116.22     39.13 o 
   3   0   6     7439.40     7874.15     87.07 o 
   4   0   6        0.46        0.16      3.11 o 
   5   0   6      235.67      236.08      9.60 o 
   6   0   6     4304.51     4105.30     56.19 o 
   7   0   6     1317.29     1267.68     27.60 o 
   8   0   6     1654.12     1623.01     32.43 o 
   9   0   6     2016.26     1948.32     61.06 o 
  10   0   6      227.43      150.30     19.41 o 
  11   0   6        6.69       30.50     14.90 o 
  12   0   6        3.00        8.53     13.69 o 
  13   0   6       65.07       51.56     17.95 o 
  14   0   6      128.54      114.05     25.61 o 
  15   0   6       34.97       40.10     20.73 o 
 -20   1   6       58.94       19.34     17.82 o 
 -19   1   6       19.45       16.62     15.77 o 
 -18   1   6      265.00      280.38     25.67 o 
 -17   1   6       21.20       18.84     10.05 o 
 -16   1   6      139.79      159.76     12.46 o 
 -15   1   6        4.17        3.17      6.58 o 
 -14   1   6        8.19        0.74      5.50 o 
 -13   1   6     2270.83     2299.20     36.93 o 
 -12   1   6     1064.20     1075.42     20.11 o 
 -11   1   6       13.54       11.30      3.77 o 
 -10   1   6       54.20       52.27      4.21 o 
  -9   1   6     1406.22     1349.13     16.31 o 
  -8   1   6     4041.65     3932.36     33.90 o 
  -7   1   6     9044.47     9345.03     68.81 o 
  -6   1   6     1055.72     1111.75     12.22 o 
  -5   1   6     4008.88     4229.98     34.00 o 
  -4   1   6      820.99      829.37     10.55 o 
  -3   1   6       59.72       30.65      2.48 o 
  -2   1   6     6194.53     5987.95     47.47 o 
  -1   1   6     7854.02     7798.47     61.93 o 
   0   1   6    25672.13    26264.56    186.60 o 
   1   1   6     1871.39     2120.28     20.56 o 
   2   1   6     9355.42     9569.69     74.77 o 
   3   1   6     7530.52     7652.85     60.30 o 
   4   1   6     1287.88     1252.73     14.64 o 
   5   1   6      707.65      719.77     13.70 o 
   6   1   6       73.63       71.71      4.87 o 
   7   1   6       31.26       16.58      4.04 o 
   8   1   6     2198.75     2167.47     43.00 o 
   9   1   6     1001.30      952.65     22.28 o 
  10   1   6       84.06       44.46      8.40 o 
  11   1   6      514.29      520.99     25.72 o 
  12   1   6        8.46       10.51      9.45 o 
  13   1   6      292.25      305.72     22.43 o 
  14   1   6      161.00      180.44     30.09 o 
  15   1   6        3.19       -1.09     12.14 o 
 -19   2   6       47.02       31.06     14.51 o 
 -18   2   6        0.91        5.69     13.85 o 
 -17   2   6       78.54       61.32     14.61 o 
 -16   2   6       62.17       38.81     12.57 o 
 -15   2   6        0.47        6.17      7.16 o 
 -14   2   6      621.73      616.17     31.51 o 
 -13   2   6       49.95       44.51      9.00 o 
 -12   2   6     2407.35     2523.07     48.89 o 
 -11   2   6     2564.86     2548.97     32.54 o 
 -10   2   6       38.40       31.57      4.24 o 
  -9   2   6       62.82       35.66      3.85 o 
  -8   2   6     1269.88     1297.24     16.36 o 
  -7   2   6       51.99       53.56      3.59 o 
  -6   2   6      336.63      366.31      7.38 o 
  -5   2   6     1552.79     1496.64     17.34 o 
  -4   2   6      101.94       46.17      3.38 o 
  -3   2   6      937.41      927.78     12.45 o 
  -2   2   6      311.20      281.12      7.97 o 
  -1   2   6      733.63      636.21      8.88 o 
   0   2   6      334.80      294.83      6.57 o 
   1   2   6       73.89       76.08      3.61 o 
   2   2   6     1750.53     1781.63     18.40 o 
   3   2   6     1316.13     1333.33     15.84 o 
   4   2   6      439.69      391.14      9.46 o 
   5   2   6     1531.10     1598.38     20.49 o 
   6   2   6     3247.95     3056.72     43.02 o 
   7   2   6     2056.18     2008.96     36.50 o 
   8   2   6      104.79       85.08      7.96 o 
   9   2   6     1570.85     1516.83     28.78 o 
  10   2   6      357.98      343.53     15.25 o 
  11   2   6       21.20       16.40      8.53 o 
  12   2   6       12.83       17.71      9.58 o 
  13   2   6      260.25      282.39     20.27 o 
  14   2   6        1.41        2.58     14.21 o 
  15   2   6        0.54      -14.61     13.01 o 
 -19   3   6       13.03       21.31     15.48 o 
 -18   3   6      138.51      140.96     16.59 o 
 -17   3   6      176.02      148.81     17.83 o 
 -16   3   6      111.12      116.49     18.39 o 
 -15   3   6        0.59        4.90      9.11 o 
 -14   3   6       27.04       25.29     10.12 o 
 -13   3   6       51.10       49.01      8.22 o 
 -12   3   6      409.16      416.30     22.05 o 
 -11   3   6      146.69      142.23     10.31 o 
 -10   3   6      249.85      234.69      9.81 o 
  -9   3   6      215.86      203.25      7.99 o 
  -8   3   6     2737.84     2963.79     37.26 o 
  -7   3   6     5006.67     5200.84     48.25 o 
  -6   3   6      306.63      287.34      6.75 o 
  -5   3   6     5822.12     6289.19     55.59 o 
  -4   3   6       43.98       35.96      2.83 o 
  -3   3   6      191.28      200.13      5.75 o 
  -2   3   6      366.57      415.78      7.40 o 
  -1   3   6      272.75      318.59      6.20 o 
   0   3   6       64.46       61.48      3.63 o 
   1   3   6      403.39      397.29      7.41 o 
   2   3   6     3017.27     3145.17     28.93 o 
   3   3   6     4881.76     4886.99     46.44 o 
   4   3   6      181.96      152.95      6.75 o 
   5   3   6       65.95       64.45      5.29 o 
   6   3   6       28.13       20.35      4.04 o 
   7   3   6       37.66       33.70      4.89 o 
   8   3   6      927.08      860.60     19.27 o 
   9   3   6       19.66       31.16      6.41 o 
  10   3   6        6.74       10.99      5.66 o 
  11   3   6       16.48       16.71      8.16 o 
  12   3   6       49.82       36.81     10.87 o 
  13   3   6       50.04       46.39     14.04 o 
  14   3   6       65.71       78.63     44.39 o 
  15   3   6        3.63        1.85     22.09 o 
 -19   4   6        1.99       -5.87     16.43 o 
 -18   4   6      204.43      205.76     23.31 o 
 -17   4   6      101.75      114.28     18.70 o 
 -16   4   6      293.94      341.04     23.32 o 
 -15   4   6       20.62       30.48     10.76 o 
 -14   4   6       85.81       91.79     10.07 o 
 -13   4   6      260.86      254.94     12.79 o 
 -12   4   6      606.85      642.56     18.59 o 
 -11   4   6      351.83      357.66     19.57 o 
 -10   4   6       85.89       80.60      7.61 o 
  -9   4   6      468.32      420.47     15.39 o 
  -8   4   6       61.45       61.43      4.94 o 
  -7   4   6       39.52       46.59      3.82 o 
  -6   4   6       43.10       36.25      4.05 o 
  -5   4   6     2468.56     2588.48     30.04 o 
  -4   4   6     1307.44     1213.49     16.92 o 
  -3   4   6       75.86       49.60      4.29 o 
  -2   4   6      222.12      272.88      7.04 o 
  -1   4   6     2073.75     1964.66     23.69 o 
   0   4   6      297.97      342.36      9.53 o 
   1   4   6      292.79      303.23      8.29 o 
   2   4   6      160.78      193.46      6.06 o 
   3   4   6      195.07      194.08      9.73 o 
   4   4   6      179.05      177.90      9.07 o 
   5   4   6      757.64      748.58     18.82 o 
   6   4   6     2065.13     2113.65     36.31 o 
   7   4   6     3127.26     3085.15     57.00 o 
   8   4   6     1001.95     1016.71     28.53 o 
   9   4   6       38.74       35.01      9.54 o 
  10   4   6     1066.44     1058.28     36.42 o 
  11   4   6       18.96       23.83     11.66 o 
  12   4   6      372.28      444.49     32.82 o 
  13   4   6       88.04      136.94     26.70 o 
  14   4   6       43.94       26.82     24.60 o 
 -18   5   6       70.47      133.77     36.26 o 
 -17   5   6       32.22       34.72     18.94 o 
 -16   5   6        2.86       -4.07     15.25 o 
 -15   5   6       48.85       64.52     17.47 o 
 -14   5   6       68.20       55.91     14.67 o 
 -13   5   6      228.04      183.74     17.02 o 
 -12   5   6       59.48       59.64      9.86 o 
 -11   5   6       96.16       81.02      9.94 o 
 -10   5   6        1.83       -0.77      5.70 o 
  -9   5   6       40.44       38.17      7.03 o 
  -8   5   6      786.39      812.93     19.48 o 
  -7   5   6      212.20      239.81      9.34 o 
  -6   5   6       18.71       12.49      3.60 o 
  -5   5   6      155.70      177.10      7.16 o 
  -4   5   6      701.20      779.52     12.32 o 
  -3   5   6       23.59       23.22      3.20 o 
  -2   5   6      919.56     1071.60     15.33 o 
  -1   5   6        0.24        1.75      2.68 o 
   0   5   6     2606.34     2777.01     36.00 o 
   1   5   6      881.04      900.24     15.78 o 
   2   5   6      177.42      196.38      9.73 o 
   3   5   6      361.36      390.28     17.77 o 
   4   5   6      362.66      342.23     17.93 o 
   5   5   6       23.77       16.00      7.60 o 
   6   5   6      139.20      140.61     14.09 o 
   7   5   6       53.32       46.70     10.53 o 
   8   5   6       58.04       58.61     13.80 o 
   9   5   6      151.29      124.49     19.07 o 
  10   5   6       10.95       -0.15     12.33 o 
  11   5   6      257.93      219.86     25.64 o 
  12   5   6       14.18       12.87     14.58 o 
  13   5   6       44.07       41.46     24.77 o 
  14   5   6        8.91      -19.88     34.54 o 
 -17   6   6      209.81      263.45     45.14 o 
 -16   6   6       34.20       32.31     18.39 o 
 -15   6   6        0.58       -3.71     14.02 o 
 -14   6   6       53.69       30.59     15.96 o 
 -13   6   6       71.77       59.53     14.50 o 
 -12   6   6      131.91       93.08     19.76 o 
 -11   6   6     1797.55     1816.02     49.73 o 
 -10   6   6      145.89      154.58     15.53 o 
  -9   6   6        0.42       -1.34      6.29 o 
  -8   6   6      132.40      137.19     11.17 o 
  -7   6   6       34.26       27.85      6.04 o 
  -6   6   6       89.89       90.64      6.69 o 
  -5   6   6       73.58       64.58      6.35 o 
  -4   6   6      178.19      193.00      6.60 o 
  -3   6   6       80.17       74.32      5.00 o 
  -2   6   6      260.03      254.69      9.19 o 
  -1   6   6      138.84      146.51      7.12 o 
   0   6   6      616.42      633.81     19.38 o 
   1   6   6      503.33      469.81     16.11 o 
   2   6   6     2163.91     2140.12     37.95 o 
   3   6   6      204.11      178.21     17.55 o 
   4   6   6      190.30      185.42     15.51 o 
   5   6   6       28.88       12.53      8.08 o 
   6   6   6       10.99        2.27      8.89 o 
   7   6   6      338.96      319.81     24.89 o 
   8   6   6      167.53      182.42     20.87 o 
   9   6   6      181.72      124.60     41.04 o 
  10   6   6       27.19       37.11     15.48 o 
  11   6   6      287.30      336.05     31.11 o 
  12   6   6       32.59       -4.51     16.27 o 
  13   6   6      455.79      594.82     42.38 o 
 -17   7   6       12.61        6.54     21.97 o 
 -16   7   6       20.92        2.64     22.85 o 
 -15   7   6      199.36      210.45     29.07 o 
 -14   7   6       48.04       37.21     17.68 o 
 -13   7   6        2.25       14.35     14.31 o 
 -12   7   6        0.00        1.88     12.26 o 
 -11   7   6       22.72       24.30     13.39 o 
 -10   7   6      135.74      124.07     16.99 o 
  -9   7   6       35.38       34.73     10.14 o 
  -8   7   6       32.34       26.29      8.91 o 
  -7   7   6       50.36       42.92      7.31 o 
  -6   7   6      316.24      334.14     12.41 o 
  -5   7   6      161.11      172.15      8.04 o 
  -4   7   6      202.35      213.33      7.48 o 
  -3   7   6      322.47      308.57      9.19 o 
  -2   7   6      605.74      570.70     16.03 o 
  -1   7   6      271.43      263.33      9.44 o 
   0   7   6       70.56       71.26      8.38 o 
   1   7   6        1.05        3.12      5.17 o 
   2   7   6      201.36      199.43     12.56 o 
   3   7   6      145.71      157.44     14.16 o 
   4   7   6       76.17       49.50     16.26 o 
   5   7   6      216.06      240.71     21.44 o 
   6   7   6        7.11        4.41     10.65 o 
   7   7   6       30.92       29.42     13.08 o 
   8   7   6       12.11       11.37     14.30 o 
   9   7   6      164.83       82.63     24.36 o 
  10   7   6       39.00       49.27     17.79 o 
  11   7   6       56.10       52.75     19.29 o 
  12   7   6       35.30       59.35     22.82 o 
 -15   8   6      188.53      209.67     33.06 o 
 -14   8   6      105.23       81.94     22.00 o 
 -13   8   6       52.76       35.93     16.64 o 
 -12   8   6       53.68       19.75     15.46 o 
 -11   8   6        2.50       10.03     12.52 o 
 -10   8   6      144.97      160.75     21.44 o 
  -9   8   6        3.44       -3.79     10.60 o 
  -8   8   6      173.49      187.83     18.02 o 
  -7   8   6      314.23      345.86     20.46 o 
  -6   8   6       43.92       38.58      7.79 o 
  -5   8   6      185.60      187.59      9.91 o 
  -4   8   6      552.32      613.64     22.63 o 
  -3   8   6      365.87      341.74     13.06 o 
  -2   8   6       73.39       74.05      7.36 o 
  -1   8   6      282.54      274.79     14.95 o 
   0   8   6       82.96       72.63      8.53 o 
   1   8   6      418.19      400.51     18.84 o 
   2   8   6      173.21      185.37     15.45 o 
   3   8   6        6.97        3.58      8.47 o 
   4   8   6       59.40       40.68     12.16 o 
   5   8   6       30.98       16.10     11.62 o 
   6   8   6      834.08      835.13     43.06 o 
   7   8   6      294.66      308.72     27.42 o 
   8   8   6        3.53       -0.71     13.65 o 
   9   8   6       17.47       27.20     16.30 o 
  10   8   6       27.36        3.53     16.00 o 
  11   8   6      114.59       98.61     25.29 o 
 -14   9   6       91.39       99.61     31.44 o 
 -13   9   6       63.80      113.75     25.83 o 
 -12   9   6       18.07       29.78     17.47 o 
 -11   9   6      290.78      262.48     39.08 o 
 -10   9   6      365.38      352.47     48.18 o 
  -9   9   6        1.47       -4.70     11.61 o 
  -8   9   6      773.57      735.23     46.40 o 
  -7   9   6       63.56       42.53     19.38 o 
  -6   9   6      197.00      183.91     16.10 o 
  -5   9   6      109.96      110.70     17.52 o 
  -4   9   6       70.63       65.82     12.29 o 
  -3   9   6      480.13      503.06     31.62 o 
  -2   9   6      529.57      489.73     20.90 o 
  -1   9   6       99.87       80.80     10.50 o 
   0   9   6        3.09        1.32      7.02 o 
   1   9   6       15.06       15.11      8.23 o 
   2   9   6      174.52      174.33     17.11 o 
   3   9   6      289.85      292.94     21.53 o 
   4   9   6       27.53       47.48     12.67 o 
   5   9   6      105.10      118.40     17.82 o 
   6   9   6       64.31       37.25     14.49 o 
   7   9   6       20.11        6.49     13.88 o 
   8   9   6       43.44       17.97     15.88 o 
   9   9   6       11.39       25.93     18.31 o 
  10   9   6       15.24       10.87     20.16 o 
 -12  10   6        1.85        4.54     19.59 o 
 -11  10   6      265.97      256.02     51.96 o 
 -10  10   6        5.64        1.18     14.14 o 
  -9  10   6        4.62       33.54     15.99 o 
  -8  10   6        1.02       -9.49     11.42 o 
  -7  10   6      101.77      115.24     16.85 o 
  -6  10   6       28.06       27.30     10.87 o 
  -5  10   6      756.89      860.28     52.11 o 
  -4  10   6     1285.14     1359.02     46.33 o 
  -3  10   6       36.67       40.56     13.67 o 
  -2  10   6      271.96      281.23     32.71 o 
  -1  10   6      669.60      688.77     26.66 o 
   0  10   6      341.90      355.56     20.79 o 
   1  10   6      378.61      432.53     26.16 o 
   2  10   6       34.02       48.68     12.34 o 
   3  10   6       24.06       34.29     12.52 o 
   4  10   6       39.76       52.44     14.32 o 
   5  10   6       10.93        8.13     12.35 o 
   6  10   6      309.13      330.35     27.08 o 
   7  10   6      143.94      120.64     23.83 o 
   8  10   6       25.19       22.86     18.61 o 
 -10  11   6      257.15      234.90     29.48 o 
  -9  11   6        9.30       16.32     17.05 o 
  -8  11   6      442.91      501.12     32.33 o 
  -7  11   6      226.89      263.51     32.33 o 
  -6  11   6        8.45       20.37     19.34 o 
  -5  11   6      179.91      161.87     32.71 o 
  -4  11   6        1.59        2.80     19.95 o 
  -3  11   6       16.60        3.76     12.42 o 
  -2  11   6       19.72       17.10     12.82 o 
  -1  11   6      200.83      213.53     25.91 o 
   0  11   6       75.68      104.20     14.76 o 
   1  11   6       73.78       59.96     13.85 o 
   2  11   6       84.91       58.35     14.45 o 
   3  11   6      137.79      140.51     18.47 o 
   4  11   6       64.07       65.34     18.07 o 
   5  11   6        1.86        6.56     15.45 o 
   6  11   6       36.02       35.13     20.75 o 
  -7  12   6       17.71        3.37     23.74 o 
  -6  12   6        0.30      -20.38     19.62 o 
  -5  12   6      592.74      578.94     55.42 o 
  -4  12   6      305.92      367.84     47.96 o 
  -3  12   6       14.75        1.28     27.12 o 
  -2  12   6      281.23      290.21     26.42 o 
  -1  12   6      284.79      333.46     29.81 o 
   0  12   6       57.75       49.68     14.04 o 
   1  12   6       16.29       10.16     13.69 o 
   2  12   6       38.84       25.76     15.23 o 
 -20   1   7        2.64       12.96     16.73 o 
 -19   1   7       11.86       43.49     16.32 o 
 -18   1   7        2.53        7.72     13.85 o 
 -17   1   7        1.46       -0.28     11.24 o 
 -16   1   7        6.06        5.96      8.05 o 
 -15   1   7      169.18      169.80     11.69 o 
 -14   1   7      212.91      205.49     15.36 o 
 -13   1   7     1091.63     1113.93     29.83 o 
 -12   1   7       77.05       78.59      8.23 o 
 -11   1   7      108.96      101.43      7.73 o 
 -10   1   7        7.38       -0.76      2.97 o 
  -9   1   7      143.64      171.62      6.25 o 
  -8   1   7       57.05       49.46      3.50 o 
  -7   1   7      151.07      197.25      5.34 o 
  -6   1   7      207.84      207.87      5.06 o 
  -5   1   7      750.65      800.86     10.53 o 
  -4   1   7       31.46       24.38      3.04 o 
  -3   1   7     1355.60     1353.00     15.59 o 
  -2   1   7      460.06      460.30      7.42 o 
  -1   1   7      565.97      549.04      8.33 o 
   0   1   7      326.06      336.98      6.77 o 
   1   1   7      474.44      485.31      8.12 o 
   2   1   7       91.29       91.67      4.47 o 
   3   1   7        1.48       -0.15      2.29 o 
   4   1   7       69.34       74.01      4.36 o 
   5   1   7      166.86      174.62      8.12 o 
   6   1   7        7.06        3.98      3.31 o 
   7   1   7       39.51       31.36      5.52 o 
   8   1   7      983.14      921.90     29.70 o 
   9   1   7       44.87       35.73      7.78 o 
  10   1   7        3.21       -5.12     11.58 o 
  11   1   7      120.53      117.87     15.33 o 
  12   1   7       28.41       31.45     11.31 o 
  13   1   7       67.10       58.16     13.78 o 
  14   1   7       31.50       42.85     13.39 o 
  15   1   7       40.90       47.51     14.77 o 
 -20   2   7        5.91        4.75     13.65 o 
 -19   2   7        0.50       -5.60     14.50 o 
 -18   2   7      162.32      164.28     21.60 o 
 -17   2   7        6.30        4.60     11.60 o 
 -16   2   7        1.85        6.68      9.24 o 
 -15   2   7      201.35      188.99     14.06 o 
 -14   2   7        0.04       -5.30      5.89 o 
 -13   2   7       28.65       27.51      6.78 o 
 -12   2   7      201.45      191.29     10.39 o 
 -11   2   7      376.37      402.64     11.86 o 
 -10   2   7        0.05        5.05      3.30 o 
  -9   2   7      435.73      446.96     10.27 o 
  -8   2   7      114.17      122.58      5.25 o 
  -7   2   7     4360.88     4641.98     41.81 o 
  -6   2   7      135.08      153.16      5.77 o 
  -5   2   7     1576.70     1706.41     19.16 o 
  -4   2   7     4132.36     4209.18     38.45 o 
  -3   2   7      998.75      976.94     14.39 o 
  -2   2   7      279.79      306.21      6.82 o 
  -1   2   7     1974.16     2098.94     21.15 o 
   0   2   7      199.24      201.14      5.88 o 
   1   2   7     1826.59     1782.82     18.94 o 
   2   2   7     1352.19     1381.84     20.27 o 
   3   2   7       81.01       98.05      4.70 o 
   4   2   7        0.21        1.29      2.68 o 
   5   2   7      411.16      393.36     12.93 o 
   6   2   7     2458.51     2417.87     36.23 o 
   7   2   7        0.01        2.76      4.43 o 
   8   2   7      132.71      127.51      9.60 o 
   9   2   7      365.77      354.94     15.70 o 
  10   2   7      408.09      390.14     18.85 o 
  11   2   7       22.66       15.58      9.10 o 
  12   2   7      507.07      558.27     26.84 o 
  13   2   7      218.89      241.66     19.77 o 
  14   2   7        0.00        3.24     11.65 o 
  15   2   7       59.46       75.38     18.64 o 
 -19   3   7       35.44       30.48     13.64 o 
 -18   3   7        6.50       17.30     12.73 o 
 -17   3   7       91.41       84.92     17.60 o 
 -16   3   7       93.46       87.95     14.58 o 
 -15   3   7      328.58      320.46     19.59 o 
 -14   3   7      577.46      583.24     22.99 o 
 -13   3   7     2026.93     2153.02     40.32 o 
 -12   3   7      702.56      709.20     24.42 o 
 -11   3   7      197.39      228.68     11.71 o 
 -10   3   7      173.63      180.77     10.99 o 
  -9   3   7     1110.85     1151.44     18.07 o 
  -8   3   7      122.68      125.31      5.74 o 
  -7   3   7       63.34       48.72      3.92 o 
  -6   3   7       15.65       16.29      2.79 o 
  -5   3   7       74.76       57.78      3.06 o 
  -4   3   7        9.52       10.39      2.05 o 
  -3   3   7     2306.01     2357.11     26.39 o 
  -2   3   7      114.57       72.75      3.39 o 
  -1   3   7     1530.47     1694.29     18.52 o 
   0   3   7       63.87       63.15      3.86 o 
   1   3   7       18.81       12.06      2.60 o 
   2   3   7      118.67      107.62      5.36 o 
   3   3   7      110.13      117.49      5.30 o 
   4   3   7      101.30       87.27      5.86 o 
   5   3   7     1268.52     1247.99     22.90 o 
   6   3   7     1750.66     1728.08     27.95 o 
   7   3   7       74.16       77.48      6.63 o 
   8   3   7     1522.68     1469.70     39.34 o 
   9   3   7       23.74       28.75      6.59 o 
  10   3   7      425.46      429.19     19.54 o 
  11   3   7        4.82       10.88      9.21 o 
  12   3   7      229.08      198.40     19.40 o 
  13   3   7      183.93      164.50     95.65 o 
  14   3   7       27.32        1.74     20.95 o 
 -19   4   7       35.82       18.37     17.39 o 
 -18   4   7      158.52      175.80     22.53 o 
 -17   4   7      138.14      120.68     17.45 o 
 -16   4   7       24.98       15.42     12.33 o 
 -15   4   7       25.89       22.44      8.80 o 
 -14   4   7        8.05        5.63      7.43 o 
 -13   4   7      357.47      326.54     23.46 o 
 -12   4   7      292.72      304.32     14.26 o 
 -11   4   7      235.76      248.97     12.87 o 
 -10   4   7     1045.31      961.25     23.27 o 
  -9   4   7     1784.59     1813.15     29.30 o 
  -8   4   7        0.88        0.85      3.20 o 
  -7   4   7     1604.14     1656.36     23.55 o 
  -6   4   7      710.77      678.64     13.88 o 
  -5   4   7       55.80       70.08      5.28 o 
  -4   4   7      105.40       92.07      5.69 o 
  -3   4   7       46.93       42.86      3.82 o 
  -2   4   7      229.01      208.34      6.73 o 
  -1   4   7     1764.06     1752.15     22.38 o 
   0   4   7      762.59      757.60     15.01 o 
   1   4   7     1532.29     1538.75     20.85 o 
   2   4   7     1310.94     1301.93     19.15 o 
   3   4   7       51.60       39.50      5.38 o 
   4   4   7      149.65      138.66      9.97 o 
   5   4   7      341.72      332.75     16.91 o 
   6   4   7      477.23      443.11     18.20 o 
   7   4   7       78.69       55.69      9.52 o 
   8   4   7      115.11       76.75     11.10 o 
   9   4   7      240.85      208.51     16.69 o 
  10   4   7      832.61      944.18     35.76 o 
  11   4   7      136.07      156.12     24.65 o 
  12   4   7      691.17      671.63    114.58 o 
  13   4   7      273.91      281.16     65.88 o 
  14   4   7       70.62       61.38     26.95 o 
 -18   5   7        3.87       15.61     27.22 o 
 -17   5   7      127.14      112.63     23.04 o 
 -16   5   7       62.37       23.34     15.97 o 
 -15   5   7       21.49       11.81     13.59 o 
 -14   5   7       65.38       65.52     15.00 o 
 -13   5   7      774.97      830.39     33.10 o 
 -12   5   7       38.96       22.33      8.62 o 
 -11   5   7      658.40      686.55     24.02 o 
 -10   5   7     1781.52     1831.04     38.10 o 
  -9   5   7      441.23      464.57     19.03 o 
  -8   5   7      308.71      320.09     21.02 o 
  -7   5   7      138.10      123.90      7.96 o 
  -6   5   7      245.75      196.46      8.87 o 
  -5   5   7     2222.60     2200.08     28.65 o 
  -4   5   7        0.12        1.94      2.86 o 
  -3   5   7       14.99        6.64      2.98 o 
  -2   5   7      146.11      139.52      6.21 o 
  -1   5   7       38.60       48.11      5.28 o 
   0   5   7        2.24       -2.33      3.48 o 
   1   5   7       71.93       83.27      6.48 o 
   2   5   7      894.00      898.66     22.29 o 
   3   5   7        0.94       -2.27      5.22 o 
   4   5   7        1.28        0.03      6.76 o 
   5   5   7     2110.94     2112.88     47.69 o 
   6   5   7     3156.67     3143.65     63.75 o 
   7   5   7       17.54        4.88      9.39 o 
   8   5   7       69.48       69.31     20.75 o 
   9   5   7      155.60      142.07     22.68 o 
  10   5   7       79.28       51.01     18.99 o 
  11   5   7        3.44       -3.44     15.17 o 
  12   5   7       31.07       29.50     15.92 o 
  13   5   7       46.08       11.34     29.41 o 
 -18   6   7        3.15       23.12     22.05 o 
 -17   6   7      344.55      384.27     39.51 o 
 -16   6   7      220.32      249.99     29.44 o 
 -15   6   7       56.59       59.34     17.27 o 
 -14   6   7        1.75        5.06     11.85 o 
 -13   6   7      108.32       47.97     18.58 o 
 -12   6   7        7.15        7.70      9.31 o 
 -11   6   7       18.98       18.49      9.52 o 
 -10   6   7      532.79      591.09     35.25 o 
  -9   6   7     2534.03     2644.38     50.34 o 
  -8   6   7      410.96      428.95     16.96 o 
  -7   6   7        0.92        5.03      5.17 o 
  -6   6   7     1181.06     1205.00     22.52 o 
  -5   6   7      691.25      693.52     15.69 o 
  -4   6   7      887.20      898.75     19.04 o 
  -3   6   7     1567.21     1582.64     22.93 o 
  -2   6   7      413.73      391.04     10.48 o 
  -1   6   7      480.44      464.35     12.58 o 
   0   6   7      243.08      233.81     13.54 o 
   1   6   7     2211.60     2247.27     39.58 o 
   2   6   7      915.34      859.55     22.80 o 
   3   6   7       46.34       26.55      8.28 o 
   4   6   7      198.83      176.94     16.16 o 
   5   6   7       13.10       11.58     10.18 o 
   6   6   7       21.53       35.79     11.99 o 
   7   6   7        3.66       -0.61     11.40 o 
   8   6   7       87.57       67.15     18.33 o 
   9   6   7      211.28      221.39     27.98 o 
  10   6   7      347.83      338.99     31.14 o 
  11   6   7      183.10      206.27     26.35 o 
  12   6   7      432.58      438.92     37.01 o 
  13   6   7       91.14       92.47     38.27 o 
 -17   7   7        0.50      -10.48     19.34 o 
 -16   7   7        4.64        4.99     20.07 o 
 -15   7   7        2.30       12.55     16.98 o 
 -14   7   7       98.53       75.23     20.89 o 
 -13   7   7      178.11      215.42     26.44 o 
 -12   7   7       50.03       55.70     16.35 o 
 -11   7   7      338.25      330.80     28.39 o 
 -10   7   7      156.13      145.32     15.91 o 
  -9   7   7      965.47     1014.41     37.01 o 
  -8   7   7        0.54       -4.60      7.33 o 
  -7   7   7      152.31      144.78     10.95 o 
  -6   7   7     1090.43     1094.38     25.53 o 
  -5   7   7      443.00      430.12     13.68 o 
  -4   7   7       24.44       22.23      4.73 o 
  -3   7   7      215.04      211.09      8.81 o 
  -2   7   7      676.89      728.21     15.99 o 
  -1   7   7       53.17       57.12      7.56 o 
   0   7   7      198.23      211.34     12.21 o 
   1   7   7       15.97       19.19      6.36 o 
   2   7   7       39.27       24.78      7.09 o 
   3   7   7       97.10       43.83     10.44 o 
   4   7   7      764.28      696.75     30.17 o 
   5   7   7      553.43      626.88     32.99 o 
   6   7   7      525.76      517.54     47.17 o 
   7   7   7      246.74      213.60     30.34 o 
   8   7   7      235.58      211.25     26.85 o 
   9   7   7      128.20       98.07     20.14 o 
  10   7   7        6.54       24.51     16.65 o 
  11   7   7       86.30      109.33     23.91 o 
  12   7   7        2.92        7.64     21.22 o 
 -16   8   7      353.90      348.07     63.32 o 
 -15   8   7       18.27       37.10     22.54 o 
 -14   8   7       12.57       18.91     21.81 o 
 -13   8   7        0.04       -4.00     15.02 o 
 -12   8   7      164.08      139.14     22.05 o 
 -11   8   7       94.92       69.52     17.44 o 
 -10   8   7      276.83      265.67     29.88 o 
  -9   8   7      456.96      465.63     27.04 o 
  -8   8   7      477.95      492.09     26.61 o 
  -7   8   7       55.33       45.55     10.75 o 
  -6   8   7      266.96      268.10     20.42 o 
  -5   8   7      949.87     1041.88     26.22 o 
  -4   8   7      237.39      227.42     14.17 o 
  -3   8   7      631.90      560.60     25.44 o 
  -2   8   7      762.68      703.88     23.23 o 
  -1   8   7       77.98       73.75      9.62 o 
   0   8   7       14.35       14.94      7.19 o 
   1   8   7     2627.84     2667.40     51.65 o 
   2   8   7      116.70      116.26     16.25 o 
   3   8   7       81.26       86.21     13.08 o 
   4   8   7       55.69       46.77     12.74 o 
   5   8   7       11.35        3.58     10.20 o 
   6   8   7       49.35       44.66     15.57 o 
   7   8   7       15.41       29.43     16.73 o 
   8   8   7      525.11      531.98     36.87 o 
   9   8   7      331.73      293.52     30.64 o 
  10   8   7        7.45       31.46     20.63 o 
  11   8   7       10.77       14.98     20.96 o 
 -14   9   7      120.84       87.17     27.08 o 
 -13   9   7      224.06      258.03     34.71 o 
 -12   9   7      488.20      513.16     38.53 o 
 -11   9   7       13.28       26.30     14.84 o 
 -10   9   7        8.23       12.67     14.12 o 
  -9   9   7      294.83      298.39     26.33 o 
  -8   9   7       29.96       48.48     14.46 o 
  -7   9   7       22.37        7.03      9.63 o 
  -6   9   7       53.79       45.96     10.66 o 
  -5   9   7      110.00       92.73     16.21 o 
  -4   9   7       55.94       44.53      8.99 o 
  -3   9   7      875.71      879.54     35.79 o 
  -2   9   7      917.53      944.14     30.41 o 
  -1   9   7      103.07      112.73     17.42 o 
   0   9   7       26.04       28.68      9.81 o 
   1   9   7        1.17        2.51      9.36 o 
   2   9   7        5.72        3.50      9.96 o 
   3   9   7       30.52       16.58     11.30 o 
   4   9   7      314.03      303.97     25.92 o 
   5   9   7      165.73      152.75     26.85 o 
   6   9   7       27.25       34.16     14.06 o 
   7   9   7        9.98       12.50     14.57 o 
   8   9   7       63.90       32.46     18.06 o 
   9   9   7      142.75       83.16     25.85 o 
 -12  10   7        3.03       -4.10     17.91 o 
 -11  10   7        6.44      -13.42     17.44 o 
 -10  10   7       23.66      -11.48     14.30 o 
  -9  10   7       97.19      100.88     19.59 o 
  -8  10   7       12.86       12.74     13.49 o 
  -7  10   7       31.54       28.29     13.94 o 
  -6  10   7      292.36      329.39     24.12 o 
  -5  10   7      116.92       91.15     19.08 o 
  -4  10   7        2.70        5.63     12.40 o 
  -3  10   7       15.14        6.17      8.62 o 
  -2  10   7       84.58       68.10     11.39 o 
  -1  10   7       10.00       19.66      9.87 o 
   0  10   7      381.21      373.54     24.47 o 
   1  10   7      347.24      343.78     24.73 o 
   2  10   7      377.97      359.18     33.94 o 
   3  10   7       74.60       56.81     15.78 o 
   4  10   7        4.34       -4.00     11.59 o 
   5  10   7      221.54      283.50     25.77 o 
   6  10   7      148.36      124.68     30.05 o 
   7  10   7      273.81      347.85     39.18 o 
 -10  11   7        8.15       15.24     18.21 o 
  -9  11   7       73.01       80.14     20.67 o 
  -8  11   7      148.37      181.63     21.61 o 
  -7  11   7        2.52       10.28     12.06 o 
  -6  11   7       38.09       55.97     26.11 o 
  -5  11   7       61.89       41.42     24.26 o 
  -4  11   7      129.63      120.27     23.27 o 
  -3  11   7       65.02       37.77     14.31 o 
  -2  11   7       93.05       81.31     11.74 o 
  -1  11   7      343.07      378.60     22.82 o 
   0  11   7      182.37      165.05     24.60 o 
   1  11   7       47.41       53.90     14.14 o 
   2  11   7       19.18       22.42     13.38 o 
   3  11   7      114.19      123.03     21.23 o 
   4  11   7      160.88      156.72     24.73 o 
   5  11   7       73.90       50.81     20.87 o 
  -6  12   7      173.65      164.18     39.90 o 
  -5  12   7        3.88       33.26     23.81 o 
  -4  12   7       41.62       76.98     30.15 o 
  -3  12   7       24.38       38.63     18.66 o 
  -2  12   7        0.74       -6.94     16.09 o 
  -1  12   7       56.51       80.87     25.78 o 
   0  12   7      149.58      168.60     22.75 o 
   1  12   7      274.42      330.03     37.11 o 
 -20   0   8       41.07       36.28     32.16 o 
 -19   0   8       13.37       41.93     19.35 o 
 -18   0   8        1.09       35.41     16.38 o 
 -17   0   8       44.72       48.64     25.68 o 
 -16   0   8        4.21        1.11     12.44 o 
 -15   0   8     3131.28     3155.95     88.01 o 
 -14   0   8     1447.58     1632.50     37.58 o 
 -13   0   8      364.40      312.04     23.51 o 
 -12   0   8      593.84      678.09     21.44 o 
 -11   0   8     1036.54     1062.90     28.41 o 
 -10   0   8     2527.22     2615.95     39.58 o 
  -9   0   8     2227.93     2397.21     34.79 o 
  -8   0   8      123.30      186.74     11.10 o 
  -7   0   8     1023.92     1222.26     23.49 o 
  -6   0   8       71.16       78.33      5.82 o 
  -5   0   8      313.22      270.97     12.95 o 
  -4   0   8     9094.15     8804.51    100.20 o 
  -3   0   8     1083.14      896.35     27.48 o 
  -2   0   8     3827.92     3943.58     49.89 o 
  -1   0   8       18.16       11.72      3.41 o 
   0   0   8        1.64       -1.04      2.83 o 
   1   0   8     1149.18     1269.30     30.20 o 
   2   0   8      266.19      294.25     12.65 o 
   3   0   8      651.42      624.10     18.99 o 
   4   0   8     1727.53     1786.52     29.21 o 
   5   0   8     1432.91     1492.16     27.77 o 
   6   0   8     2013.96     1908.37     33.43 o 
   7   0   8      641.06      640.92     22.66 o 
   8   0   8        1.18        6.92     12.23 o 
   9   0   8       46.84       38.02     13.40 o 
  10   0   8      183.37      187.23     25.00 o 
  11   0   8       54.61       30.29     16.19 o 
  12   0   8       59.23       70.25     20.14 o 
  13   0   8      215.20      297.80     34.08 o 
  14   0   8      656.45      813.88     52.77 o 
 -20   1   8        3.62       15.59     16.62 o 
 -19   1   8      231.42      256.80     40.35 o 
 -18   1   8        6.14       11.41     12.72 o 
 -17   1   8      267.92      304.21     27.50 o 
 -16   1   8      370.84      318.06     18.74 o 
 -15   1   8      152.99      160.14     15.53 o 
 -14   1   8     1531.93     1521.22     29.85 o 
 -13   1   8      241.46      260.17     10.89 o 
 -12   1   8      357.30      333.05     10.96 o 
 -11   1   8     1322.12     1324.01     20.03 o 
 -10   1   8     1451.23     1469.95     18.91 o 
  -9   1   8       91.81      132.95      5.56 o 
  -8   1   8      908.91      903.39     12.17 o 
  -7   1   8      446.90      390.09      7.65 o 
  -6   1   8      529.15      467.84      8.62 o 
  -5   1   8      133.08      137.37      4.93 o 
  -4   1   8       57.43       68.34      3.64 o 
  -3   1   8     4699.45     4955.05     41.70 o 
  -2   1   8      331.24      388.96      7.47 o 
  -1   1   8     7821.83     8049.72     62.66 o 
   0   1   8     4137.48     3965.52     33.91 o 
   1   1   8     1801.60     1665.56     18.23 o 
   2   1   8      605.77      617.89     11.50 o 
   3   1   8       33.87       46.30      3.96 o 
   4   1   8     1153.57     1116.65     16.04 o 
   5   1   8      421.56      396.74     11.71 o 
   6   1   8      658.93      596.70     14.83 o 
   7   1   8     1100.96      991.96     21.29 o 
   8   1   8     1194.80     1231.33     26.24 o 
   9   1   8      187.22      204.62     15.71 o 
  10   1   8      416.03      438.91     27.36 o 
  11   1   8      388.51      448.22     25.24 o 
  12   1   8       94.11       61.45     16.04 o 
  13   1   8        0.05       -8.13     14.96 o 
  14   1   8       10.63       28.18     13.57 o 
 -20   2   8      232.60      257.76     36.96 o 
 -19   2   8        0.56       11.30     16.16 o 
 -18   2   8       10.92       16.09     14.25 o 
 -17   2   8      111.94       63.41     14.07 o 
 -16   2   8      131.21      136.95     15.17 o 
 -15   2   8     1849.08     2085.05     40.99 o 
 -14   2   8     1352.32     1377.36     30.68 o 
 -13   2   8       27.00       20.86      6.45 o 
 -12   2   8      177.28      179.15     10.40 o 
 -11   2   8     1908.64     1921.83     27.10 o 
 -10   2   8      944.39      989.91     20.23 o 
  -9   2   8      496.62      521.98     15.47 o 
  -8   2   8      335.26      365.08      8.93 o 
  -7   2   8        3.76        1.58      2.34 o 
  -6   2   8       59.22       58.72      4.13 o 
  -5   2   8       11.79        3.46      2.51 o 
  -4   2   8      851.63      697.83     10.78 o 
  -3   2   8     2496.06     2526.44     25.55 o 
  -2   2   8      317.81      333.73      7.23 o 
  -1   2   8        7.58        8.03      2.33 o 
   0   2   8     1910.51     1893.32     21.80 o 
   1   2   8        3.78        4.76      2.06 o 
   2   2   8       72.18       63.06      4.11 o 
   3   2   8      330.80      307.86      9.44 o 
   4   2   8     1510.48     1562.97     20.97 o 
   5   2   8       46.07       36.58      5.11 o 
   6   2   8      215.25      187.22     12.82 o 
   7   2   8      403.44      362.93     13.92 o 
   8   2   8      161.74      157.52     10.54 o 
   9   2   8        0.04        4.59      6.50 o 
  10   2   8       59.31       44.23     11.57 o 
  11   2   8        2.97        8.68      9.52 o 
  12   2   8      116.79      157.71     16.82 o 
  13   2   8       24.73       31.89     12.36 o 
  14   2   8      362.71      411.94     40.54 o 
 -19   3   8       38.40       66.20     16.25 o 
 -18   3   8       61.94       57.92     17.63 o 
 -17   3   8      569.82      596.94     61.39 o 
 -16   3   8      126.61      142.69     20.14 o 
 -15   3   8       74.29       66.42     11.22 o 
 -14   3   8        1.99        1.82      7.59 o 
 -13   3   8       52.73       53.90      9.04 o 
 -12   3   8        8.39       12.51      6.04 o 
 -11   3   8       15.28       17.55      5.41 o 
 -10   3   8     1018.47      976.88     20.00 o 
  -9   3   8      617.86      631.13     13.53 o 
  -8   3   8     1063.35     1148.44     21.16 o 
  -7   3   8       80.70       58.69      5.43 o 
  -6   3   8     1906.07     1949.70     24.88 o 
  -5   3   8       46.91       44.38      4.26 o 
  -4   3   8      150.05      168.76      6.12 o 
  -3   3   8      503.79      504.32     10.45 o 
  -2   3   8      460.46      464.80     10.54 o 
  -1   3   8     2184.04     2248.29     25.37 o 
   0   3   8     2094.74     2138.76     23.81 o 
   1   3   8      847.68      751.83     16.42 o 
   2   3   8     1230.23     1150.36     17.11 o 
   3   3   8     1642.01     1638.47     23.02 o 
   4   3   8     4304.49     4111.33     51.19 o 
   5   3   8     2654.44     2587.29     40.88 o 
   6   3   8      863.72      787.55     25.39 o 
   7   3   8        0.65        7.32      4.51 o 
   8   3   8      506.36      505.78     19.56 o 
   9   3   8        4.68       -3.72      5.60 o 
  10   3   8      345.66      349.09     23.14 o 
  11   3   8      121.60      154.20     28.30 o 
  12   3   8       84.37       85.47     25.25 o 
  13   3   8       14.65       15.53     20.93 o 
  14   3   8        7.10       -2.99     20.00 o 
 -19   4   8      189.00      211.02     39.73 o 
 -18   4   8       53.53       56.93     17.46 o 
 -17   4   8       47.05       19.72     10.23 o 
 -16   4   8      247.48      247.14     17.60 o 
 -15   4   8      697.32      819.34     35.84 o 
 -14   4   8      304.59      343.72     18.82 o 
 -13   4   8       64.09       62.37      9.52 o 
 -12   4   8      371.44      357.78     15.44 o 
 -11   4   8      396.01      355.05     14.60 o 
 -10   4   8      394.19      430.90     14.56 o 
  -9   4   8      726.10      723.79     17.35 o 
  -8   4   8      471.66      513.86     13.86 o 
  -7   4   8        0.44        5.02      3.12 o 
  -6   4   8      406.70      380.36      8.91 o 
  -5   4   8       33.83       27.38      3.40 o 
  -4   4   8       10.29        4.19      2.44 o 
  -3   4   8      417.26      423.73     10.03 o 
  -2   4   8        7.36        4.53      2.78 o 
  -1   4   8      730.40      736.38     18.95 o 
   0   4   8     1255.62     1285.03     30.60 o 
   1   4   8      479.06      452.15     14.50 o 
   2   4   8      320.81      311.08     15.35 o 
   3   4   8     1198.42     1155.36     24.49 o 
   4   4   8      101.07       93.73     11.23 o 
   5   4   8      872.90      849.79     24.89 o 
   6   4   8       92.82       72.94      9.22 o 
   7   4   8       18.16       12.39      7.85 o 
   8   4   8      167.22      155.69     14.87 o 
   9   4   8      231.09      210.98     19.52 o 
  10   4   8       78.70       44.64     16.82 o 
  11   4   8       89.40       70.34     22.82 o 
  12   4   8       18.14        1.51     25.15 o 
  13   4   8        0.22      -14.12     20.03 o 
 -18   5   8      160.26      117.37     36.73 o 
 -17   5   8      106.07      133.07     23.54 o 
 -16   5   8       36.48       42.74     17.43 o 
 -15   5   8       46.58       39.56     15.10 o 
 -14   5   8       21.68       28.09     12.66 o 
 -13   5   8       49.57       20.52      9.41 o 
 -12   5   8       42.46       33.44      9.18 o 
 -11   5   8      213.22      209.33     14.86 o 
 -10   5   8      273.39      273.97     15.04 o 
  -9   5   8      171.69      186.74     11.38 o 
  -8   5   8        5.66        8.10      5.09 o 
  -7   5   8      208.38      189.33     10.12 o 
  -6   5   8      126.01      119.61      8.06 o 
  -5   5   8      549.98      599.97     13.75 o 
  -4   5   8      400.52      441.29     11.35 o 
  -3   5   8       64.19       74.03      5.28 o 
  -2   5   8      825.00      908.90     14.99 o 
  -1   5   8      729.58      819.91     16.26 o 
   0   5   8      233.33      253.42     10.63 o 
   1   5   8       21.68       20.48      5.88 o 
   2   5   8       24.21        8.74      5.77 o 
   3   5   8     3578.98     3513.28     55.91 o 
   4   5   8     2291.98     2245.63     46.38 o 
   5   5   8      125.92      104.22     12.45 o 
   6   5   8      103.56      104.37     18.45 o 
   7   5   8      125.89      114.23     18.02 o 
   8   5   8        2.36       12.30     13.22 o 
   9   5   8        6.27        8.70     15.43 o 
  10   5   8      360.75      318.80     33.94 o 
  11   5   8       52.77       64.27     20.00 o 
  12   5   8        0.02        1.71     16.37 o 
  13   5   8       41.42       10.60     33.21 o 
 -18   6   8       67.46       21.53     21.43 o 
 -17   6   8       31.65       22.55     22.37 o 
 -16   6   8       76.15       62.09     19.90 o 
 -15   6   8      124.67      109.83     24.49 o 
 -14   6   8       28.59       32.82     14.88 o 
 -13   6   8        1.94        9.32     11.52 o 
 -12   6   8       17.78       20.89      9.87 o 
 -11   6   8      125.13      106.21     12.24 o 
 -10   6   8        0.59        5.74      8.40 o 
  -9   6   8        5.41       11.91      8.25 o 
  -8   6   8      138.40      143.90     11.34 o 
  -7   6   8       67.05       42.25      7.29 o 
  -6   6   8        1.91        8.17      5.51 o 
  -5   6   8        0.66       -3.37      4.26 o 
  -4   6   8       68.11       62.90      6.14 o 
  -3   6   8      147.15      128.83      7.68 o 
  -2   6   8       73.36       61.96      6.76 o 
  -1   6   8      662.31      673.64     18.80 o 
   0   6   8     1030.69      987.55     24.02 o 
   1   6   8        2.19        8.93      5.76 o 
   2   6   8       81.23       85.34      9.34 o 
   3   6   8       55.45       52.35      9.36 o 
   4   6   8       73.99       45.66     10.50 o 
   5   6   8       24.57       38.52     11.31 o 
   6   6   8      103.01       73.69     21.69 o 
   7   6   8        9.04        2.29     11.83 o 
   8   6   8      131.47      169.73     26.16 o 
   9   6   8       47.22       28.20     18.40 o 
  10   6   8      207.29      246.64     62.72 o 
  11   6   8       22.70       23.82     18.98 o 
  12   6   8      123.97      131.65     28.93 o 
 -17   7   8        1.68       22.13     20.92 o 
 -16   7   8       12.48       -1.60     18.83 o 
 -15   7   8       51.07       24.90     17.97 o 
 -14   7   8       51.56       26.66     16.67 o 
 -13   7   8      107.16       89.77     23.81 o 
 -12   7   8       31.76       12.66     13.75 o 
 -11   7   8      120.96       96.51     17.38 o 
 -10   7   8      400.92      365.87     34.22 o 
  -9   7   8      139.71      118.23     14.21 o 
  -8   7   8      109.75      104.12     11.91 o 
  -7   7   8      169.98      142.14     12.55 o 
  -6   7   8        5.59       10.21      6.06 o 
  -5   7   8      622.31      580.64     18.83 o 
  -4   7   8      263.76      268.71     14.51 o 
  -3   7   8      144.36      120.05      9.27 o 
  -2   7   8      370.95      416.60     14.90 o 
  -1   7   8       23.58       13.22      7.06 o 
   0   7   8       51.15       44.61      7.43 o 
   1   7   8        5.59        9.21      7.10 o 
   2   7   8     1294.95     1243.47     37.95 o 
   3   7   8       10.06        8.92      8.41 o 
   4   7   8       13.50       13.71      9.99 o 
   5   7   8       62.17       42.78     12.78 o 
   6   7   8      179.47      161.44     19.31 o 
   7   7   8       37.38       24.97     14.40 o 
   8   7   8        6.53        6.50     16.08 o 
   9   7   8      109.49       70.53     22.48 o 
  10   7   8       69.26       50.18     20.67 o 
  11   7   8        6.84       -8.07     20.96 o 
 -16   8   8       33.53       15.30     21.85 o 
 -15   8   8        0.52       14.88     20.57 o 
 -14   8   8       99.99       98.52     24.80 o 
 -13   8   8       46.22       48.87     18.42 o 
 -12   8   8      160.71      163.10     25.83 o 
 -11   8   8       59.55       33.86     15.22 o 
 -10   8   8      403.52      495.89     33.61 o 
  -9   8   8       72.70       56.53     13.63 o 
  -8   8   8       59.66       77.81     13.78 o 
  -7   8   8       47.08       49.29     10.71 o 
  -6   8   8      352.96      377.16     21.72 o 
  -5   8   8      180.94      148.63     14.09 o 
  -4   8   8      224.92      213.65     19.07 o 
  -3   8   8        1.08        7.69      6.76 o 
  -2   8   8      723.73      708.29     26.03 o 
  -1   8   8      351.81      374.11     20.06 o 
   0   8   8      286.39      272.03     17.91 o 
   1   8   8       31.66       18.53      9.43 o 
   2   8   8      121.74      129.33     15.64 o 
   3   8   8      147.37      141.30     16.91 o 
   4   8   8      177.36      116.11     16.37 o 
   5   8   8      309.36      300.37     24.53 o 
   6   8   8       38.01       38.77     15.08 o 
   7   8   8       52.75       47.23     17.05 o 
   8   8   8        2.99       15.47     16.10 o 
   9   8   8       12.34       13.98     18.12 o 
  10   8   8       33.88       26.47     21.14 o 
 -14   9   8        8.08       28.18     22.25 o 
 -13   9   8      104.54       77.66     24.09 o 
 -12   9   8       28.64       10.22     16.21 o 
 -11   9   8      205.97      244.53     27.33 o 
 -10   9   8      140.17      141.91     21.79 o 
  -9   9   8        5.29       15.26     12.96 o 
  -8   9   8      254.84      268.63     21.71 o 
  -7   9   8      301.21      338.64     23.18 o 
  -6   9   8        6.99        0.65      8.60 o 
  -5   9   8      190.46      199.91     17.57 o 
  -4   9   8      240.78      234.21     17.09 o 
  -3   9   8        0.14        2.17      7.90 o 
  -2   9   8       32.06       34.37      9.66 o 
  -1   9   8       22.50       28.27     10.05 o 
   0   9   8      142.79      150.81     15.84 o 
   1   9   8      110.41       85.31     15.15 o 
   2   9   8       90.71       60.01     14.72 o 
   3   9   8     1379.57     1412.98     62.31 o 
   4   9   8      286.98      337.02     28.26 o 
   5   9   8      103.06       76.93     17.82 o 
   6   9   8       13.79       23.80     15.55 o 
   7   9   8       26.06       24.71     18.02 o 
   8   9   8      125.58       96.60     24.00 o 
 -12  10   8      131.91      112.46     38.04 o 
 -11  10   8       42.36       50.12     19.90 o 
 -10  10   8       18.47       28.18     16.54 o 
  -9  10   8      301.09      383.10     30.67 o 
  -8  10   8      101.59      100.18     21.13 o 
  -7  10   8      323.16      336.74     25.69 o 
  -6  10   8      136.79      167.91     17.56 o 
  -5  10   8        8.51        2.66      9.58 o 
  -4  10   8      580.37      614.79     26.22 o 
  -3  10   8      527.59      571.14     25.89 o 
  -2  10   8        0.14        1.82      9.35 o 
  -1  10   8      251.78      255.43     19.57 o 
   0  10   8      287.23      257.27     21.98 o 
   1  10   8       15.35       27.92     12.37 o 
   2  10   8       61.97       72.01     16.44 o 
   3  10   8       29.74       18.44     14.75 o 
   4  10   8        2.95        4.56     14.16 o 
   5  10   8      236.15      232.98     28.65 o 
   6  10   8       51.11       29.97     18.92 o 
   7  10   8      312.08      321.69     44.94 o 
 -10  11   8        0.15       -3.71     17.23 o 
  -9  11   8       14.86        5.45     15.90 o 
  -8  11   8       40.48       56.84     21.00 o 
  -7  11   8       37.02       31.63     15.07 o 
  -6  11   8        1.06        2.52     19.31 o 
  -5  11   8        0.05        8.39     18.36 o 
  -4  11   8       29.08       19.51     15.15 o 
  -3  11   8       46.35       29.73     10.90 o 
  -2  11   8        0.47       -0.69     10.36 o 
  -1  11   8        0.34        9.90     12.53 o 
   0  11   8      131.91      153.11     20.52 o 
   1  11   8       70.42       84.13     18.58 o 
   2  11   8        0.17        3.88     13.92 o 
   3  11   8      247.21      229.53     27.04 o 
   4  11   8       10.67        6.71     15.76 o 
  -5  12   8       81.97       86.93     42.33 o 
  -4  12   8      176.89      223.45     41.32 o 
  -3  12   8      710.70      629.35     47.17 o 
  -2  12   8       59.88       56.52     24.31 o 
  -1  12   8        3.18       15.18     13.67 o 
 -20   1   9       14.39       20.14     16.88 o 
 -19   1   9       22.42        3.83     14.55 o 
 -18   1   9      187.89      145.34     19.24 o 
 -17   1   9       11.21       14.63     11.76 o 
 -16   1   9      218.35      221.22     14.45 o 
 -15   1   9        4.88        6.34      6.47 o 
 -14   1   9       72.72       37.29      7.11 o 
 -13   1   9       19.44       31.16      5.86 o 
 -12   1   9       37.81       37.00      5.25 o 
 -11   1   9       11.34        9.58      4.04 o 
 -10   1   9       58.88       50.87      4.54 o 
  -9   1   9      146.75      152.69      5.95 o 
  -8   1   9       63.91       50.12      3.68 o 
  -7   1   9       62.05       58.48      3.94 o 
  -6   1   9        3.64        7.03      2.55 o 
  -5   1   9        0.95       -0.70      2.25 o 
  -4   1   9        0.59        1.06      1.80 o 
  -3   1   9      461.16      506.64      9.03 o 
  -2   1   9     1285.59     1423.95     17.02 o 
  -1   1   9      121.82      122.63      5.19 o 
   0   1   9        0.00       -2.10      2.24 o 
   1   1   9       76.54       77.30      4.47 o 
   2   1   9      187.47      199.93      7.44 o 
   3   1   9      412.83      400.55     10.79 o 
   4   1   9      109.98       97.51      7.04 o 
   5   1   9     1144.74     1082.13     21.33 o 
   6   1   9      408.11      423.49     15.16 o 
   7   1   9        1.24        8.54      5.76 o 
   8   1   9        8.05        9.79      7.11 o 
   9   1   9       98.30       88.49     13.29 o 
  10   1   9        6.67        4.43      9.46 o 
  11   1   9        0.70        9.27     10.29 o 
  12   1   9       30.53       37.62     13.18 o 
  13   1   9        0.29       22.13     18.77 o 
 -20   2   9       10.28       10.60     17.12 o 
 -19   2   9       29.83       32.70     15.81 o 
 -18   2   9        5.87        1.89     13.22 o 
 -17   2   9       30.56       26.33     12.28 o 
 -16   2   9       65.14       39.51      9.54 o 
 -15   2   9       55.59       44.90      9.32 o 
 -14   2   9      142.78      131.29     11.47 o 
 -13   2   9      298.52      279.45     16.70 o 
 -12   2   9      441.86      465.36     20.30 o 
 -11   2   9      363.36      335.43     14.33 o 
 -10   2   9      727.38      793.60     15.63 o 
  -9   2   9      428.34      401.88     10.38 o 
  -8   2   9        0.08        0.18      2.78 o 
  -7   2   9      764.96      799.17     13.17 o 
  -6   2   9     2929.55     2840.95     30.63 o 
  -5   2   9     3988.08     4213.66     41.23 o 
  -4   2   9        0.05        1.50      2.50 o 
  -3   2   9      180.74      191.28      6.38 o 
  -2   2   9       36.13       27.00      3.10 o 
  -1   2   9     2213.73     2324.35     25.18 o 
   0   2   9      751.93      714.53     11.99 o 
   1   2   9       20.12       19.24      3.05 o 
   2   2   9      585.45      557.81     11.10 o 
   3   2   9     4048.59     4004.16     42.74 o 
   4   2   9       21.58       20.07      4.64 o 
   5   2   9      977.74      926.52     20.05 o 
   6   2   9      160.77      161.35      9.71 o 
   7   2   9       79.03       72.37      8.19 o 
   8   2   9      584.02      581.91     29.53 o 
   9   2   9      253.84      264.96     17.38 o 
  10   2   9      552.06      588.01     43.76 o 
  11   2   9       54.72       55.50     12.86 o 
  12   2   9       86.60       75.45     14.35 o 
  13   2   9        8.23       27.87     12.79 o 
 -19   3   9      229.80      344.74     66.57 o 
 -18   3   9      189.82      149.87     22.48 o 
 -17   3   9       13.97        2.23     11.62 o 
 -16   3   9      553.11      623.49     30.99 o 
 -15   3   9      327.76      369.43     23.07 o 
 -14   3   9        0.01        5.19      7.35 o 
 -13   3   9        9.85       10.26      6.87 o 
 -12   3   9       42.63       38.62      7.27 o 
 -11   3   9      183.13      169.19     11.04 o 
 -10   3   9      831.26      829.28     19.47 o 
  -9   3   9       84.67       59.21      5.95 o 
  -8   3   9      412.72      384.19     15.26 o 
  -7   3   9       38.22       34.07      4.34 o 
  -6   3   9       49.36       52.60      5.12 o 
  -5   3   9      183.12      152.69      6.55 o 
  -4   3   9      421.79      421.20     10.60 o 
  -3   3   9        6.01        8.69      2.63 o 
  -2   3   9      625.55      611.29     11.55 o 
  -1   3   9      682.67      655.06     12.38 o 
   0   3   9       73.75       73.65      5.31 o 
   1   3   9      216.49      186.04      8.04 o 
   2   3   9      660.22      700.28     15.25 o 
   3   3   9     3890.80     3837.53     50.65 o 
   4   3   9      120.93      101.66      8.69 o 
   5   3   9     1884.60     1848.86     37.77 o 
   6   3   9     1360.25     1427.36     28.45 o 
   7   3   9      158.92      149.62     10.99 o 
   8   3   9      216.22      157.31     16.11 o 
   9   3   9      225.06      179.11     16.55 o 
  10   3   9       18.32       13.19     10.26 o 
  11   3   9       25.63        5.57     18.83 o 
  12   3   9       48.63       67.69     24.54 o 
  13   3   9       74.24       41.79     23.93 o 
 -19   4   9       11.55       16.26     18.21 o 
 -18   4   9       21.11        6.49     11.98 o 
 -17   4   9        0.30        3.75      9.44 o 
 -16   4   9        0.03       -2.55      9.97 o 
 -15   4   9        4.70       -0.12      8.69 o 
 -14   4   9       75.38       84.46     11.10 o 
 -13   4   9      650.80      616.98     22.19 o 
 -12   4   9      705.44      680.48     21.49 o 
 -11   4   9       59.84       62.70      8.21 o 
 -10   4   9      401.71      376.84     13.67 o 
  -9   4   9      234.63      256.91     11.74 o 
  -8   4   9     2390.85     2388.30     35.86 o 
  -7   4   9        3.89        5.25      3.90 o 
  -6   4   9      532.26      538.00     13.43 o 
  -5   4   9        7.03       10.20      2.97 o 
  -4   4   9       12.08        5.27      2.77 o 
  -3   4   9       23.53       17.08      3.35 o 
  -2   4   9     1312.45     1289.71     18.27 o 
  -1   4   9     1647.84     1667.52     22.68 o 
   0   4   9     2106.11     2084.41     26.21 o 
   1   4   9        0.15        3.42      3.99 o 
   2   4   9     3315.04     3331.91     49.70 o 
   3   4   9     5769.03     5830.93     77.21 o 
   4   4   9       26.60       32.03      7.67 o 
   5   4   9      223.55      184.68     13.73 o 
   6   4   9        5.58        6.25      7.78 o 
   7   4   9        1.27       -1.87      8.07 o 
   8   4   9       38.24       30.04     10.41 o 
   9   4   9      953.40      974.74     41.09 o 
  10   4   9      284.14      262.40     28.71 o 
  11   4   9       31.20       16.86     20.47 o 
  12   4   9        3.97        6.25     24.51 o 
  13   4   9       60.94       41.48     25.43 o 
 -18   5   9       21.40       25.53     20.91 o 
 -17   5   9      122.90      131.74     24.01 o 
 -16   5   9      353.97      307.47     29.91 o 
 -15   5   9      749.71      769.61     41.05 o 
 -14   5   9        3.56        6.70      7.55 o 
 -13   5   9      637.57      633.58     33.76 o 
 -12   5   9       64.16       73.48      7.42 o 
 -11   5   9     1913.69     1971.60     32.83 o 
 -10   5   9       24.40       15.78      4.67 o 
  -9   5   9       46.12       44.17      7.05 o 
  -8   5   9       87.50       70.66      7.87 o 
  -7   5   9       23.05       16.19      5.55 o 
  -6   5   9      199.64      178.63     10.69 o 
  -5   5   9      861.37      788.08     21.75 o 
  -4   5   9     2242.44     2319.02     33.27 o 
  -3   5   9       82.43       76.69      6.37 o 
  -2   5   9      626.18      681.55     16.26 o 
  -1   5   9       72.74       67.32      7.11 o 
   0   5   9      755.67      742.02     20.66 o 
   1   5   9      923.63      949.12     22.44 o 
   2   5   9      798.84      753.70     20.62 o 
   3   5   9      845.41      856.90     24.73 o 
   4   5   9       25.26       24.87      9.02 o 
   5   5   9      658.61      683.02     28.94 o 
   6   5   9      811.73      837.30     35.51 o 
   7   5   9      225.76      240.21     22.31 o 
   8   5   9      133.94      119.19     20.13 o 
   9   5   9      243.18      234.64     26.35 o 
  10   5   9       91.62       49.54     16.42 o 
  11   5   9        0.32        7.82     15.67 o 
  12   5   9       18.84       26.48     25.47 o 
 -18   6   9      194.68      264.78     53.23 o 
 -17   6   9       11.84       21.76     20.36 o 
 -16   6   9       13.95       14.86     16.69 o 
 -15   6   9        5.88       15.49     13.65 o 
 -14   6   9        1.90       15.27     12.96 o 
 -13   6   9      180.27      154.41     17.37 o 
 -12   6   9       70.08       63.55     12.09 o 
 -11   6   9        1.55       13.50      8.54 o 
 -10   6   9       56.74       40.00      9.16 o 
  -9   6   9      859.15      861.57     28.62 o 
  -8   6   9     1304.48     1408.04     33.96 o 
  -7   6   9     1306.40     1351.27     29.99 o 
  -6   6   9      723.98      682.58     20.92 o 
  -5   6   9      371.94      347.82     14.77 o 
  -4   6   9      231.72      221.17     12.48 o 
  -3   6   9       40.60       28.88      6.30 o 
  -2   6   9      953.08      918.49     22.47 o 
  -1   6   9     1373.96     1339.16     29.93 o 
   0   6   9      852.60      877.72     23.75 o 
   1   6   9      103.12      115.58     10.81 o 
   2   6   9     3680.65     3772.68     87.92 o 
   3   6   9     1771.49     1787.83     44.62 o 
   4   6   9       46.10       44.72     11.76 o 
   5   6   9       76.35       57.54     13.49 o 
   6   6   9      134.32      102.15     16.60 o 
   7   6   9      128.24      107.64     19.50 o 
   8   6   9       83.37       68.73     17.90 o 
   9   6   9      341.12      351.52     32.00 o 
  10   6   9       18.83       12.79     18.53 o 
  11   6   9       57.46       59.35     22.67 o 
 -17   7   9      221.07      219.41     33.41 o 
 -16   7   9      294.16      324.75     36.90 o 
 -15   7   9      159.07      132.50     22.14 o 
 -14   7   9       42.73       24.46     16.18 o 
 -13   7   9      140.27      184.42     25.45 o 
 -12   7   9     2080.25     2266.42    128.89 o 
 -11   7   9      365.19      379.31     26.32 o 
 -10   7   9       65.89       61.85     13.68 o 
  -9   7   9       90.79      110.61     14.71 o 
  -8   7   9       25.12       24.00      8.52 o 
  -7   7   9       14.67       19.25      8.15 o 
  -6   7   9      219.18      201.29     19.75 o 
  -5   7   9     1260.68     1300.84     31.20 o 
  -4   7   9     2487.68     2645.70     50.89 o 
  -3   7   9      225.59      201.46     12.26 o 
  -2   7   9      428.21      462.19     36.56 o 
  -1   7   9      645.75      626.93     40.32 o 
   0   7   9        8.60        7.50      7.60 o 
   1   7   9     1430.20     1418.23     44.93 o 
   2   7   9       32.83       10.18      9.11 o 
   3   7   9       15.81       18.33     10.04 o 
   4   7   9        9.52       14.32     10.62 o 
   5   7   9      297.63      295.99     24.00 o 
   6   7   9      528.67      578.20     66.65 o 
   7   7   9      245.17      252.57     27.20 o 
   8   7   9        7.11       -0.47     15.05 o 
   9   7   9       83.74       77.77     21.62 o 
  10   7   9        3.82        2.47     19.03 o 
 -15   8   9       42.10       79.66     24.91 o 
 -14   8   9      127.38      135.77     27.95 o 
 -13   8   9       95.46       86.16     20.42 o 
 -12   8   9        0.38      -17.36     12.93 o 
 -11   8   9        6.36       10.32     13.79 o 
 -10   8   9       96.97       89.29     16.11 o 
  -9   8   9      200.78      189.02     19.53 o 
  -8   8   9      325.63      358.77     24.15 o 
  -7   8   9      292.89      346.01     33.60 o 
  -6   8   9      465.22      457.64     25.74 o 
  -5   8   9        3.73       -5.07      7.32 o 
  -4   8   9        0.68       -0.26      6.91 o 
  -3   8   9      200.30      175.97     15.10 o 
  -2   8   9      573.30      512.75     27.67 o 
  -1   8   9      402.89      389.14     25.56 o 
   0   8   9      697.08      699.84     29.51 o 
   1   8   9       24.68       28.70     11.68 o 
   2   8   9     1328.59     1487.37     49.15 o 
   3   8   9      500.79      466.50     30.93 o 
   4   8   9       40.10       34.38     13.59 o 
   5   8   9        3.38        7.41     13.07 o 
   6   8   9       66.41       46.16     16.50 o 
   7   8   9       22.62       22.58     16.28 o 
   8   8   9       59.20       54.08     24.57 o 
   9   8   9      228.18      217.90     31.36 o 
 -14   9   9       71.24       59.27     24.31 o 
 -13   9   9       35.84       59.05     22.14 o 
 -12   9   9      668.90      736.66     60.04 o 
 -11   9   9      167.03      180.95     28.18 o 
 -10   9   9        4.50        8.62     13.35 o 
  -9   9   9        4.78        6.20     11.55 o 
  -8   9   9        2.16       -1.36     10.49 o 
  -7   9   9       63.45       63.74     13.76 o 
  -6   9   9      110.33       84.87     23.95 o 
  -5   9   9      643.09      680.82     35.74 o 
  -4   9   9      766.12      761.33     28.05 o 
  -3   9   9       16.37       10.09      9.36 o 
  -2   9   9      152.82      139.64     16.62 o 
  -1   9   9      521.65      521.46     25.92 o 
   0   9   9      293.18      327.42     24.96 o 
   1   9   9     1000.75      815.52     37.40 o 
   2   9   9       70.60       71.38     16.48 o 
   3   9   9       64.66       44.60     15.63 o 
   4   9   9       17.97        3.18     14.26 o 
   5   9   9       88.88       80.42     18.82 o 
   6   9   9      189.03      164.38     29.96 o 
   7   9   9      482.18      523.13     47.47 o 
   8   9   9       12.49        5.54     19.29 o 
 -12  10   9       44.12       24.28     19.57 o 
 -11  10   9      150.03      160.95     27.77 o 
 -10  10   9       23.62       17.08     16.21 o 
  -9  10   9       30.31       27.78     15.82 o 
  -8  10   9       12.00       26.86     14.69 o 
  -7  10   9        7.06       17.55     12.55 o 
  -6  10   9        9.51       12.01     12.09 o 
  -5  10   9        0.29        8.33     10.75 o 
  -4  10   9      431.19      501.11     27.57 o 
  -3  10   9      384.82      432.20     24.27 o 
  -2  10   9      274.29      336.63     25.02 o 
  -1  10   9      322.73      333.79     36.24 o 
   0  10   9       75.17       60.17     15.23 o 
   1  10   9        2.02       10.67     12.72 o 
   2  10   9     1341.56     1275.88     64.80 o 
   3  10   9      113.17      100.48     21.97 o 
   4  10   9        1.86        2.64     16.30 o 
   5  10   9        8.86       16.03     19.40 o 
   6  10   9       16.75       17.22     17.97 o 
  -9  11   9        7.65       -3.72     15.91 o 
  -8  11   9        3.54        4.82     15.66 o 
  -7  11   9       44.27       69.24     18.34 o 
  -6  11   9        6.62       12.72     13.87 o 
  -5  11   9       11.62        7.36     12.01 o 
  -4  11   9      179.35      179.54     18.19 o 
  -3  11   9       11.13       15.40     11.16 o 
  -2  11   9       70.89       50.90     14.84 o 
  -1  11   9       56.26       48.41     14.74 o 
   0  11   9      138.64      132.81     26.44 o 
   1  11   9      142.30      161.15     32.74 o 
   2  11   9       83.75       54.47     20.89 o 
   3  11   9       13.14       22.79     17.03 o 
 -20   0  10        3.91       15.33     25.48 o 
 -19   0  10      137.01      131.22     21.94 o 
 -18   0  10       40.55       65.13     18.02 o 
 -17   0  10       33.35       14.35     14.10 o 
 -16   0  10        8.16        2.77     12.44 o 
 -15   0  10      103.30      105.64     16.40 o 
 -14   0  10      538.07      547.47     24.74 o 
 -13   0  10     1243.26     1192.33     62.23 o 
 -12   0  10     2159.50     2144.91     59.13 o 
 -11   0  10      352.03      320.79     14.98 o 
 -10   0  10      483.95      562.23     26.84 o 
  -9   0  10      549.33      518.16     17.62 o 
  -8   0  10      129.79      104.98      7.08 o 
  -7   0  10      765.01      764.54     17.05 o 
  -6   0  10     3039.50     2954.07     44.54 o 
  -5   0  10      612.51      630.08     15.06 o 
  -4   0  10      825.30      804.09     15.62 o 
  -3   0  10      428.03      371.47     11.45 o 
  -2   0  10     4061.36     4209.74     63.40 o 
  -1   0  10      337.40      350.39     12.20 o 
   0   0  10      147.95      129.93     10.46 o 
   1   0  10     2550.61     2603.76     41.74 o 
   2   0  10     2404.14     2347.91     39.61 o 
   3   0  10        0.35       -0.63      4.92 o 
   4   0  10      412.13      428.72     16.59 o 
   5   0  10     2268.62     2304.51     44.41 o 
   6   0  10      550.98      502.43     34.83 o 
   7   0  10      673.28      696.61     31.55 o 
   8   0  10      296.19      316.14     27.35 o 
   9   0  10      553.38      481.26     95.52 o 
  10   0  10        1.14        0.85     13.16 o 
  11   0  10      734.78      822.31     74.21 o 
  12   0  10      861.83     1030.34     56.33 o 
  13   0  10       16.12       28.54     21.30 o 
 -20   1  10       81.60      138.31     23.58 o 
 -19   1  10       38.48       34.92     15.50 o 
 -18   1  10      299.01      294.21     34.85 o 
 -17   1  10      419.66      413.11     43.18 o 
 -16   1  10       76.05       73.90     13.05 o 
 -15   1  10        0.02        6.88      6.58 o 
 -14   1  10      114.51       82.94      8.92 o 
 -13   1  10      136.78      143.80     10.20 o 
 -12   1  10      233.75      220.94      9.93 o 
 -11   1  10       29.07       21.45      4.80 o 
 -10   1  10      871.43      831.83     15.35 o 
  -9   1  10     3918.17     3950.95     39.09 o 
  -8   1  10       88.54       89.40      5.83 o 
  -7   1  10      477.63      474.18     10.62 o 
  -6   1  10      204.54      180.54      6.50 o 
  -5   1  10      105.09      113.03      5.20 o 
  -4   1  10       56.36       66.17      3.77 o 
  -3   1  10      203.72      256.76      7.61 o 
  -2   1  10     2624.53     2619.80     27.78 o 
  -1   1  10     2759.74     2887.86     29.39 o 
   0   1  10       13.47       16.80      3.29 o 
   1   1  10      864.89      793.23     14.36 o 
   2   1  10      939.24      878.09     15.70 o 
   3   1  10      245.57      240.54      8.89 o 
   4   1  10        1.57        5.57      3.92 o 
   5   1  10       32.59       44.77      6.38 o 
   6   1  10        1.85        5.08      5.45 o 
   7   1  10      300.05      319.29     17.70 o 
   8   1  10      341.44      402.98     20.37 o 
   9   1  10      641.80      734.97     30.74 o 
  10   1  10       38.46       23.84     11.38 o 
  11   1  10      376.00      420.80     37.12 o 
  12   1  10      134.64      164.07     29.67 o 
  13   1  10        0.11       -0.11     12.76 o 
 -20   2  10       91.61      100.51     22.01 o 
 -19   2  10       39.90       41.89     20.51 o 
 -18   2  10       84.81       71.89     15.50 o 
 -17   2  10       34.59       23.93     12.03 o 
 -16   2  10        7.16        8.56      9.33 o 
 -15   2  10       23.86       18.18      9.03 o 
 -14   2  10      374.41      373.18     17.55 o 
 -13   2  10      845.89      934.05     22.74 o 
 -12   2  10      667.05      623.98     18.12 o 
 -11   2  10       83.26       81.66     10.04 o 
 -10   2  10        1.35       -1.28      3.81 o 
  -9   2  10      507.66      499.29     14.43 o 
  -8   2  10       51.38       39.58      4.57 o 
  -7   2  10     1304.90     1308.36     19.21 o 
  -6   2  10     2102.82     2144.29     26.25 o 
  -5   2  10      202.28      180.46      7.15 o 
  -4   2  10      138.81      148.25      7.36 o 
  -3   2  10     3496.88     3490.37     38.96 o 
  -2   2  10      328.13      297.45      8.59 o 
  -1   2  10       39.19       30.44      3.90 o 
   0   2  10       69.75       51.49      3.75 o 
   1   2  10      328.13      368.26     10.33 o 
   2   2  10        0.14        5.50      3.29 o 
   3   2  10      931.66      928.56     17.99 o 
   4   2  10     1644.43     1575.44     27.13 o 
   5   2  10     1913.71     1947.80     32.30 o 
   6   2  10       81.71       84.98      8.54 o 
   7   2  10        2.49        2.26      6.18 o 
   8   2  10      238.75      233.00     18.40 o 
   9   2  10        0.48        0.85      8.74 o 
  10   2  10        1.00        8.71     10.12 o 
  11   2  10      179.58      187.64     18.28 o 
  12   2  10      680.58      810.27     38.25 o 
  13   2  10        8.83       26.35     17.32 o 
 -19   3  10       21.51       35.74     19.44 o 
 -18   3  10      293.49      186.51     23.96 o 
 -17   3  10        3.78       11.47     11.68 o 
 -16   3  10       72.27       80.92     13.90 o 
 -15   3  10        0.97       -3.09      7.57 o 
 -14   3  10       12.87       12.62      7.90 o 
 -13   3  10       55.61       64.12      9.92 o 
 -12   3  10        1.78        2.88      5.62 o 
 -11   3  10        2.15        1.96      4.88 o 
 -10   3  10      167.04      154.93      9.67 o 
  -9   3  10      338.18      366.07     15.69 o 
  -8   3  10       98.22       82.66      6.87 o 
  -7   3  10        1.36        3.60      3.58 o 
  -6   3  10        2.02        3.75      3.27 o 
  -5   3  10      434.35      460.57     13.50 o 
  -4   3  10       16.24       10.78      3.41 o 
  -3   3  10      419.17      408.20     12.74 o 
  -2   3  10     2123.64     2069.92     26.08 o 
  -1   3  10      176.28      199.34     10.19 o 
   0   3  10     1647.54     1676.89     27.14 o 
   1   3  10     5446.02     5381.76     62.16 o 
   2   3  10     1379.98     1330.82     24.62 o 
   3   3  10        0.01        2.19      4.71 o 
   4   3  10       10.08       16.20      5.48 o 
   5   3  10      428.74      416.36     15.96 o 
   6   3  10      261.50      247.82     13.46 o 
   7   3  10      662.30      675.26     21.87 o 
   8   3  10      657.34      658.87     43.26 o 
   9   3  10      777.12      859.50     47.11 o 
  10   3  10       29.29       42.61     13.22 o 
  11   3  10      269.52      225.74     34.33 o 
  12   3  10      633.88      735.42     54.94 o 
 -19   4  10      211.35      218.61     25.43 o 
 -18   4  10      308.55      381.80     26.78 o 
 -17   4  10      108.62      122.44     17.63 o 
 -16   4  10       25.80       34.08     11.66 o 
 -15   4  10       43.98       37.94     10.30 o 
 -14   4  10      100.10      108.23     15.56 o 
 -13   4  10      191.77      191.14     13.72 o 
 -12   4  10      246.41      204.16     21.51 o 
 -11   4  10        6.64        6.00      5.24 o 
 -10   4  10      359.50      319.32     16.69 o 
  -9   4  10      218.37      256.60     13.01 o 
  -8   4  10       12.45       24.17      5.20 o 
  -7   4  10      249.77      260.97     13.76 o 
  -6   4  10     1362.03     1326.82     23.26 o 
  -5   4  10      106.77       88.90      6.95 o 
  -4   4  10      289.27      320.28     13.72 o 
  -3   4  10     1690.73     1670.99     24.90 o 
  -2   4  10      148.31      143.56      7.59 o 
  -1   4  10      350.55      349.24     13.19 o 
   0   4  10        3.32        3.62      3.58 o 
   1   4  10     2426.87     2318.26     35.44 o 
   2   4  10       68.84       62.03      6.46 o 
   3   4  10        0.18        6.21      4.65 o 
   4   4  10      265.84      269.44     12.21 o 
   5   4  10     1018.45     1045.23     30.73 o 
   6   4  10        5.14       -2.20      8.49 o 
   7   4  10       38.57       30.88      9.86 o 
   8   4  10        8.91        3.74     10.14 o 
   9   4  10      301.90      275.05     21.65 o 
  10   4  10       15.80       28.96     17.93 o 
  11   4  10      241.65      305.79     40.14 o 
  12   4  10        5.49       17.92     25.12 o 
 -18   5  10      149.74      179.76     46.28 o 
 -17   5  10       37.77       29.79     17.08 o 
 -16   5  10        0.37       -9.58     14.14 o 
 -15   5  10      146.06      144.81     18.15 o 
 -14   5  10       55.87       41.48      7.80 o 
 -13   5  10      377.79      389.48     22.34 o 
 -12   5  10      620.61      695.18     27.53 o 
 -11   5  10       42.81       30.54      6.83 o 
 -10   5  10       20.82       12.06      5.17 o 
  -9   5  10       36.78       30.77      5.09 o 
  -8   5  10      416.97      469.07     17.08 o 
  -7   5  10       19.33       11.91      5.46 o 
  -6   5  10       30.73       34.11      6.32 o 
  -5   5  10      633.13      658.49     19.98 o 
  -4   5  10      383.06      371.26     16.67 o 
  -3   5  10      118.48      104.50      8.30 o 
  -2   5  10      758.18      722.80     20.98 o 
  -1   5  10      136.97      132.90      9.65 o 
   0   5  10     4715.28     4751.78     73.06 o 
   1   5  10     3500.65     3564.33     65.61 o 
   2   5  10        1.34        2.72      5.99 o 
   3   5  10       41.68       43.16      8.57 o 
   4   5  10      108.72      111.64     12.82 o 
   5   5  10      125.32      102.48     14.29 o 
   6   5  10      277.30      263.00     20.46 o 
   7   5  10      329.03      290.17     23.56 o 
   8   5  10      212.14      230.90     23.08 o 
   9   5  10      310.32      378.43     28.72 o 
  10   5  10      114.41      102.70     20.09 o 
  11   5  10      157.54      167.29     29.56 o 
 -17   6  10       55.07       77.09     23.59 o 
 -16   6  10      117.27       85.62     20.75 o 
 -15   6  10       12.04       -0.69     13.89 o 
 -14   6  10      146.10      155.46     26.26 o 
 -13   6  10        0.03        5.09     10.11 o 
 -12   6  10        8.24        4.84      8.98 o 
 -11   6  10      141.14      167.16     15.46 o 
 -10   6  10       95.10       91.93     11.89 o 
  -9   6  10       11.31       16.21      7.20 o 
  -8   6  10        9.19        2.83      6.93 o 
  -7   6  10       53.50       49.10      8.36 o 
  -6   6  10       19.39        6.79      5.99 o 
  -5   6  10      614.09      573.83     19.20 o 
  -4   6  10      140.88      123.26     10.43 o 
  -3   6  10       84.04       76.00      8.87 o 
  -2   6  10       68.32       58.33      9.05 o 
  -1   6  10      540.11      524.37     21.71 o 
   0   6  10      125.64      147.65     12.53 o 
   1   6  10      474.12      451.35     22.09 o 
   2   6  10      249.21      253.42     19.57 o 
   3   6  10       32.68       17.15      9.92 o 
   4   6  10       41.48       41.93     12.27 o 
   5   6  10        0.04       -2.83     10.55 o 
   6   6  10       51.80       62.16     14.95 o 
   7   6  10      103.12      107.74     19.97 o 
   8   6  10      221.11      210.22     42.13 o 
   9   6  10      169.97      174.06     26.05 o 
  10   6  10      190.61      200.18     29.14 o 
 -17   7  10       99.45      117.00     28.85 o 
 -16   7  10       13.89       14.72     19.86 o 
 -15   7  10      183.80      212.12     27.16 o 
 -14   7  10       56.41       37.33     17.52 o 
 -13   7  10      362.70      375.05     33.46 o 
 -12   7  10      273.60      286.99     25.43 o 
 -11   7  10        0.00        6.76     10.36 o 
 -10   7  10      193.63      165.38     19.16 o 
  -9   7  10       51.57       51.00     12.18 o 
  -8   7  10      256.77      240.24     18.18 o 
  -7   7  10      399.48      365.88     20.36 o 
  -6   7  10      196.62      165.58     14.84 o 
  -5   7  10      445.41      448.90     21.98 o 
  -4   7  10      203.58      207.70     15.53 o 
  -3   7  10       55.66       54.55     12.79 o 
  -2   7  10        1.30       -1.00      7.13 o 
  -1   7  10       43.33       21.01      8.34 o 
   0   7  10      774.94      699.14     27.55 o 
   1   7  10        0.33       11.72      9.24 o 
   2   7  10      274.63      244.54     22.74 o 
   3   7  10       22.64        8.46     11.18 o 
   4   7  10       34.96       23.95     13.91 o 
   5   7  10        4.82        1.09     12.16 o 
   6   7  10       97.17       91.73     19.26 o 
   7   7  10       16.36       11.11     15.47 o 
   8   7  10       66.77       30.93     20.90 o 
   9   7  10      100.34      109.14     36.88 o 
 -15   8  10        3.07      -19.47     17.18 o 
 -14   8  10       18.64       -2.24     18.65 o 
 -13   8  10      267.69      297.57     31.12 o 
 -12   8  10        9.32       12.23     15.37 o 
 -11   8  10      206.46      206.72     29.85 o 
 -10   8  10       35.88       26.81     13.13 o 
  -9   8  10       40.20       50.76     13.92 o 
  -8   8  10      104.75      140.57     15.84 o 
  -7   8  10      123.99       84.43     13.19 o 
  -6   8  10        0.33       -3.36      8.20 o 
  -5   8  10       91.49       52.79     11.41 o 
  -4   8  10       21.39       25.08      9.67 o 
  -3   8  10       40.26       28.88     10.20 o 
  -2   8  10       77.37       59.92     12.28 o 
  -1   8  10      690.98      704.55     34.23 o 
   0   8  10     1644.29     1670.19     45.81 o 
   1   8  10      140.18      129.78     18.17 o 
   2   8  10      378.08      360.79     27.93 o 
   3   8  10        0.37       10.11     12.13 o 
   4   8  10      268.38      283.70     27.32 o 
   5   8  10      103.90       84.76     18.88 o 
   6   8  10      231.41      205.13     26.00 o 
   7   8  10        0.76       18.10     20.74 o 
   8   8  10      123.84      191.81     42.36 o 
 -14   9  10        0.82        7.87     19.18 o 
 -13   9  10        4.80        0.53     18.21 o 
 -12   9  10       86.74       73.28     21.47 o 
 -11   9  10       47.19       51.49     18.52 o 
 -10   9  10       80.86       78.95     18.94 o 
  -9   9  10      101.47      114.02     18.17 o 
  -8   9  10      169.66      178.90     19.75 o 
  -7   9  10      278.77      282.98     21.05 o 
  -6   9  10       13.60       14.48     10.24 o 
  -5   9  10      185.99      179.97     20.42 o 
  -4   9  10       12.97        8.16      8.34 o 
  -3   9  10       11.46        2.81      9.68 o 
  -2   9  10       54.59       54.31     12.49 o 
  -1   9  10      191.69      151.87     16.56 o 
   0   9  10      524.04      492.17     48.35 o 
   1   9  10      350.99      341.53     38.43 o 
   2   9  10      158.38      153.31     26.06 o 
   3   9  10       14.74        1.80     13.45 o 
   4   9  10        3.40        5.05     14.35 o 
   5   9  10       46.51       47.33     21.65 o 
   6   9  10       82.02       87.94     25.64 o 
   7   9  10       17.27        3.98     21.79 o 
 -12  10  10       96.04       91.83     25.58 o 
 -11  10  10        3.37      -12.07     17.88 o 
 -10  10  10       41.86       14.81     16.08 o 
  -9  10  10      186.06      219.37     25.47 o 
  -8  10  10      110.17      127.72     22.92 o 
  -7  10  10        0.33       -8.67     12.52 o 
  -6  10  10       81.35       67.89     24.25 o 
  -5  10  10      186.08      205.27     20.14 o 
  -4  10  10       54.51       76.20     18.55 o 
  -3  10  10       76.96       76.14     14.37 o 
  -2  10  10       15.39       15.86     11.27 o 
  -1  10  10      292.01      299.16     27.53 o 
   0  10  10       46.63       27.48     14.39 o 
   1  10  10        3.36       -7.24     13.03 o 
   2  10  10      784.02      860.37     71.41 o 
   3  10  10       29.13       29.53     19.93 o 
   4  10  10      208.29      233.77     33.53 o 
   5  10  10      372.86      392.18     58.62 o 
  -9  11  10       10.24       21.29     18.37 o 
  -8  11  10       45.27       70.86     20.37 o 
  -7  11  10      167.50      210.69     25.32 o 
  -6  11  10      251.83      283.41     30.67 o 
  -5  11  10       18.77       39.97     14.41 o 
  -4  11  10       93.02       56.60     14.99 o 
  -3  11  10        1.03        1.07      9.93 o 
  -2  11  10      212.81      232.48     45.88 o 
  -1  11  10      145.81      151.87     24.06 o 
   0  11  10      189.79      186.86     26.91 o 
   1  11  10      317.52      324.60     34.58 o 
   2  11  10       30.07       18.50     18.63 o 
 -20   1  11        3.88        5.00     17.33 o 
 -19   1  11        0.21        9.96     14.49 o 
 -18   1  11        0.86       15.53     13.25 o 
 -17   1  11      140.90      169.17     19.03 o 
 -16   1  11        6.26       -1.23      8.50 o 
 -15   1  11      131.00       97.30     12.46 o 
 -14   1  11       85.25       70.65     10.09 o 
 -13   1  11       30.72       25.14      6.16 o 
 -12   1  11       24.09       18.23      5.22 o 
 -11   1  11      170.97      150.78      8.23 o 
 -10   1  11       75.48       83.99      6.43 o 
  -9   1  11      101.31      121.43      6.80 o 
  -8   1  11      245.11      266.41      8.81 o 
  -7   1  11        2.94        0.28      3.02 o 
  -6   1  11      127.42      125.46      7.07 o 
  -5   1  11      848.88      875.65     14.89 o 
  -4   1  11      409.52      382.09      9.66 o 
  -3   1  11       72.65       75.42      4.74 o 
  -2   1  11     1231.50     1287.81     18.52 o 
  -1   1  11       21.56       26.09      4.30 o 
   0   1  11      301.82      303.63     12.40 o 
   1   1  11      303.29      272.96      9.43 o 
   2   1  11        9.08       14.47      4.13 o 
   3   1  11      321.60      319.81     14.05 o 
   4   1  11       30.78       32.56      6.25 o 
   5   1  11        7.56        4.91      5.32 o 
   6   1  11       32.22       40.06      8.30 o 
   7   1  11      105.58      122.79     13.04 o 
   8   1  11      295.76      275.13     20.36 o 
   9   1  11       28.50       22.54     11.09 o 
  10   1  11       20.88       18.06     11.59 o 
  11   1  11       20.43       16.31     12.24 o 
  12   1  11       44.64       55.52     15.13 o 
 -20   2  11       86.75      146.80     25.12 o 
 -19   2  11        6.63       -2.18     15.69 o 
 -18   2  11       31.40       43.57     14.04 o 
 -17   2  11       71.04       73.15     13.17 o 
 -16   2  11        0.02        3.73      8.89 o 
 -15   2  11       57.01       42.31     12.03 o 
 -14   2  11       80.69       86.59     10.92 o 
 -13   2  11       58.24       32.98      7.52 o 
 -12   2  11      432.02      449.81     18.52 o 
 -11   2  11      340.10      367.73     14.45 o 
 -10   2  11      967.03      903.13     18.81 o 
  -9   2  11      321.43      311.78     11.11 o 
  -8   2  11      282.51      282.70     10.49 o 
  -7   2  11     1531.67     1570.49     24.09 o 
  -6   2  11        4.54        5.57      3.40 o 
  -5   2  11      525.12      551.10     14.10 o 
  -4   2  11       11.69        9.78      3.45 o 
  -3   2  11      111.86      110.93      9.96 o 
  -2   2  11     2059.71     2057.62     26.50 o 
  -1   2  11     1197.31     1162.37     18.01 o 
   0   2  11     1792.82     1725.22     22.47 o 
   1   2  11      277.81      278.33     15.83 o 
   2   2  11      705.21      641.82     14.25 o 
   3   2  11       12.96       13.55      4.77 o 
   4   2  11       18.70        9.44      4.86 o 
   5   2  11        2.84       -2.13      5.15 o 
   6   2  11       27.56       22.18      6.71 o 
   7   2  11      480.80      480.75     27.17 o 
   8   2  11       33.11       37.42     10.95 o 
   9   2  11        9.33        5.60      9.66 o 
  10   2  11      120.39      121.50     16.16 o 
  11   2  11      342.34      382.22     40.09 o 
  12   2  11       15.24       42.54     17.47 o 
 -19   3  11       52.20       46.65     19.81 o 
 -18   3  11        0.02       -4.00     14.52 o 
 -17   3  11      232.21      246.87     20.77 o 
 -16   3  11       48.84       61.88     12.97 o 
 -15   3  11       19.83       13.47      9.29 o 
 -14   3  11       39.49       23.97      9.50 o 
 -13   3  11      175.94      139.59     20.84 o 
 -12   3  11      123.41      130.22     10.26 o 
 -11   3  11      255.06      221.52     12.01 o 
 -10   3  11       22.60       14.63      5.33 o 
  -9   3  11      412.30      445.55     15.09 o 
  -8   3  11      256.70      229.96     10.93 o 
  -7   3  11        1.20        1.37      3.95 o 
  -6   3  11      180.17      168.77      8.83 o 
  -5   3  11     2127.72     2096.38     29.16 o 
  -4   3  11     3117.54     3061.07     41.26 o 
  -3   3  11      250.04      220.79      9.97 o 
  -2   3  11     2671.74     2558.05     40.67 o 
  -1   3  11     1168.77     1130.79     20.74 o 
   0   3  11     2046.29     2111.89     29.47 o 
   1   3  11      108.56       84.93      7.46 o 
   2   3  11        7.05        3.08      4.94 o 
   3   3  11     1148.27     1163.51     25.09 o 
   4   3  11        2.48        2.55      5.72 o 
   5   3  11       51.72       58.14      8.59 o 
   6   3  11      266.46      276.45     15.23 o 
   7   3  11      444.44      460.20     41.48 o 
   8   3  11      183.63      158.06     17.92 o 
   9   3  11        4.91        8.13     11.43 o 
  10   3  11        0.62       -1.11     18.74 o 
  11   3  11       54.45       43.51     23.44 o 
 -19   4  11       56.50       45.03     15.59 o 
 -18   4  11      353.60      400.98     29.46 o 
 -17   4  11       29.54       47.01     13.80 o 
 -16   4  11        5.73       12.48     10.70 o 
 -15   4  11       44.44       22.31     10.04 o 
 -14   4  11       36.17       29.66      9.23 o 
 -13   4  11        2.57        7.64      7.46 o 
 -12   4  11        2.13        1.87      6.31 o 
 -11   4  11     1487.09     1511.98     33.07 o 
 -10   4  11      169.32      129.77      9.92 o 
  -9   4  11        1.10        0.94      4.68 o 
  -8   4  11      923.68      853.42     21.20 o 
  -7   4  11     1154.15     1109.55     24.28 o 
  -6   4  11       27.37       16.47      4.73 o 
  -5   4  11       14.94       11.41      4.49 o 
  -4   4  11        5.83        2.71      4.21 o 
  -3   4  11      374.85      380.15     16.05 o 
  -2   4  11       21.41       16.45      4.80 o 
  -1   4  11     1903.42     1860.56     30.03 o 
   0   4  11     2271.78     2253.78     35.51 o 
   1   4  11      606.70      603.62     22.30 o 
   2   4  11       72.78       67.26      8.15 o 
   3   4  11      137.25      123.18     11.10 o 
   4   4  11       21.02       24.59      6.55 o 
   5   4  11      163.64      125.59     18.68 o 
   6   4  11      374.53      352.11     23.80 o 
   7   4  11      446.83      436.30     30.25 o 
   8   4  11      331.24      379.76     25.78 o 
   9   4  11        7.79      -11.69     12.47 o 
  10   4  11      306.40      307.00     34.48 o 
  11   4  11      479.35      589.86     84.61 o 
 -18   5  11      120.40      125.20     26.92 o 
 -17   5  11       26.38       22.01     19.19 o 
 -16   5  11       54.18       49.58     17.83 o 
 -15   5  11      312.71      419.39     21.26 o 
 -14   5  11      382.95      370.61     20.32 o 
 -13   5  11      191.02      157.24     17.93 o 
 -12   5  11      337.69      322.82     18.19 o 
 -11   5  11      520.78      540.74     22.26 o 
 -10   5  11       17.65       19.07      5.87 o 
  -9   5  11      494.47      448.87     15.25 o 
  -8   5  11      996.69      954.68     25.43 o 
  -7   5  11     2463.86     2579.13     43.06 o 
  -6   5  11       34.25       37.02      6.88 o 
  -5   5  11      670.33      629.20     18.90 o 
  -4   5  11     3336.60     3323.81     50.45 o 
  -3   5  11     1262.16     1256.61     29.45 o 
  -2   5  11      638.55      682.05     19.98 o 
  -1   5  11     1607.46     1682.16     36.70 o 
   0   5  11        7.67        4.96      6.16 o 
   1   5  11       90.15       77.92     10.11 o 
   2   5  11      442.42      414.91     18.53 o 
   3   5  11       46.25       34.84      9.34 o 
   4   5  11      466.15      450.49     25.99 o 
   5   5  11       10.49        9.44      9.51 o 
   6   5  11       64.89       54.88     12.71 o 
   7   5  11       35.56       39.19     14.66 o 
   8   5  11        3.55        2.11     13.51 o 
   9   5  11       25.46       11.66     16.79 o 
  10   5  11        4.37       11.16     20.93 o 
 -17   6  11      186.04      151.27     37.14 o 
 -16   6  11        0.12        3.49     17.02 o 
 -15   6  11      373.65      419.15     34.11 o 
 -14   6  11       85.23       65.89     14.58 o 
 -13   6  11      148.01      122.86     16.54 o 
 -12   6  11       23.14       33.39     11.96 o 
 -11   6  11      272.07      301.08     20.08 o 
 -10   6  11      145.20      125.91     12.88 o 
  -9   6  11       29.37        9.25      7.19 o 
  -8   6  11      475.04      486.02     22.27 o 
  -7   6  11      896.39      864.09     25.24 o 
  -6   6  11       15.76       14.62      7.57 o 
  -5   6  11        1.56       -1.60      5.84 o 
  -4   6  11      308.97      315.57     20.94 o 
  -3   6  11     1040.31      963.77     26.73 o 
  -2   6  11       98.55       78.03     10.92 o 
  -1   6  11     1135.25     1085.72     33.57 o 
   0   6  11      175.29      139.09     14.23 o 
   1   6  11       77.04       61.21     12.13 o 
   2   6  11      135.67      113.88     20.06 o 
   3   6  11       20.95       14.70     11.91 o 
   4   6  11        2.66        0.83     11.45 o 
   5   6  11       39.95       38.44     14.74 o 
   6   6  11       85.33       72.86     17.85 o 
   7   6  11      207.55      165.25     24.06 o 
   8   6  11      261.92      224.63     28.30 o 
   9   6  11        9.92        4.49     19.15 o 
  10   6  11      586.20      687.91     71.54 o 
 -16   7  11      135.41      146.91     27.75 o 
 -15   7  11      543.95      604.99     82.97 o 
 -14   7  11      961.79     1071.55     45.57 o 
 -13   7  11       10.90       12.80     13.60 o 
 -12   7  11      463.62      467.06     31.46 o 
 -11   7  11      272.73      245.54     23.14 o 
 -10   7  11      162.45      135.98     18.36 o 
  -9   7  11      189.34      186.67     18.23 o 
  -8   7  11     1015.65      944.35     45.04 o 
  -7   7  11     2035.55     2105.31     48.52 o 
  -6   7  11      496.48      500.42     25.41 o 
  -5   7  11      752.88      712.41     24.53 o 
  -4   7  11      944.35      919.56     33.13 o 
  -3   7  11     1501.68     1499.75     39.58 o 
  -2   7  11      426.02      384.70     23.80 o 
  -1   7  11      747.60      725.40     28.66 o 
   0   7  11      537.88      538.21     27.08 o 
   1   7  11       26.70       28.29     12.27 o 
   2   7  11        5.60       15.05     11.87 o 
   3   7  11      341.82      376.62     29.68 o 
   4   7  11      342.01      305.40     42.09 o 
   5   7  11        1.52        5.25     14.44 o 
   6   7  11       50.38       45.62     26.57 o 
   7   7  11       57.39       74.02     20.20 o 
   8   7  11        2.39        4.14     21.74 o 
   9   7  11       79.72       55.87     28.59 o 
 -15   8  11      236.61      248.91     36.14 o 
 -14   8  11      129.34      145.57     31.40 o 
 -13   8  11       11.83       -3.01     15.83 o 
 -12   8  11       72.28       50.07     20.15 o 
 -11   8  11       47.66       51.37     15.81 o 
 -10   8  11      197.83      153.17     22.61 o 
  -9   8  11       73.17       36.18     13.08 o 
  -8   8  11      266.02      305.84     22.27 o 
  -7   8  11      259.72      217.81     18.70 o 
  -6   8  11      454.60      426.34     41.53 o 
  -5   8  11       11.93        3.05      8.21 o 
  -4   8  11      165.19      147.47     17.20 o 
  -3   8  11      281.15      266.28     20.33 o 
  -2   8  11      101.09       93.43     14.06 o 
  -1   8  11     1571.18     1629.57     48.89 o 
   0   8  11      139.25      153.79     20.02 o 
   1   8  11        5.44        7.68     11.78 o 
   2   8  11       97.94       75.27     19.02 o 
   3   8  11       37.90       15.25     14.04 o 
   4   8  11       13.09        3.46     14.83 o 
   5   8  11       82.11       91.62     21.08 o 
   6   8  11       25.70       11.64     20.46 o 
   7   8  11      242.40      257.32     43.48 o 
 -13   9  11        0.13        8.49     20.29 o 
 -12   9  11        0.81        7.59     16.31 o 
 -11   9  11      229.87      209.81     27.20 o 
 -10   9  11       64.93       51.11     15.85 o 
  -9   9  11       10.82        4.70     12.26 o 
  -8   9  11      204.92      165.51     20.58 o 
  -7   9  11      319.83      289.42     23.46 o 
  -6   9  11       26.81       23.24     12.50 o 
  -5   9  11      285.33      291.51     23.01 o 
  -4   9  11      243.63      225.40     17.86 o 
  -3   9  11      858.62      868.46     42.77 o 
  -2   9  11      660.65      653.95     53.61 o 
  -1   9  11       20.02       -0.53     10.49 o 
   0   9  11      567.75      566.48     34.01 o 
   1   9  11       18.74        8.65     13.62 o 
   2   9  11       38.27       37.86     16.15 o 
   3   9  11       70.45       65.81     18.44 o 
   4   9  11      466.61      559.75     47.16 o 
   5   9  11        7.07       28.65     21.30 o 
   6   9  11      140.55      138.92     30.67 o 
 -11  10  11       49.87       35.25     21.78 o 
 -10  10  11       51.81       33.93     18.58 o 
  -9  10  11       88.50       78.76     19.60 o 
  -8  10  11       42.99       35.73     16.28 o 
  -7  10  11      244.85      250.20     25.40 o 
  -6  10  11      148.73      125.17     18.35 o 
  -5  10  11       86.58       67.57     15.17 o 
  -4  10  11        9.13       -2.14      9.98 o 
  -3  10  11        0.78        4.42     11.36 o 
  -2  10  11      128.96      149.77     18.64 o 
  -1  10  11     1906.07     1998.68     77.38 o 
   0  10  11      207.33      224.29     26.75 o 
   1  10  11        5.97       -0.04     15.42 o 
   2  10  11       51.61       44.57     20.86 o 
   3  10  11        0.23       -0.85     18.76 o 
  -8  11  11       32.17       27.65     19.06 o 
  -7  11  11        7.11       -0.01     15.40 o 
  -6  11  11      183.68      182.29     39.62 o 
  -5  11  11      172.52      189.39     22.44 o 
  -4  11  11       74.08       74.87     17.90 o 
  -3  11  11      123.30      139.61     17.41 o 
  -2  11  11      251.17      227.04     28.31 o 
  -1  11  11        3.79       -0.46     16.28 o 
   0  11  11      135.22      158.00     31.04 o 
 -20   0  12       42.69       55.80     36.74 o 
 -19   0  12        0.00       20.55     24.88 o 
 -18   0  12        6.42       29.02     15.81 o 
 -17   0  12      319.80      383.31     28.90 o 
 -16   0  12      425.23      569.48     33.65 o 
 -15   0  12      654.11      677.66     45.94 o 
 -14   0  12       10.34       12.69      9.55 o 
 -13   0  12      523.88      560.94     29.03 o 
 -12   0  12        0.10       -3.83      7.08 o 
 -11   0  12      446.38      414.17     35.56 o 
 -10   0  12      233.05      254.59     15.51 o 
  -9   0  12     4586.82     4405.82     76.24 o 
  -8   0  12       32.06       40.32      7.78 o 
  -7   0  12      475.10      485.08     15.07 o 
  -6   0  12     1380.98     1345.85     26.51 o 
  -5   0  12     8288.77     8166.17    110.99 o 
  -4   0  12     3285.80     3274.26     49.34 o 
  -3   0  12      864.25      843.05     20.49 o 
  -2   0  12      120.18       91.46      8.56 o 
  -1   0  12      506.98      544.23     28.60 o 
   0   0  12       18.29       10.76      5.89 o 
   1   0  12        8.50       -0.52      5.47 o 
   2   0  12     2051.65     2392.47     49.64 o 
   3   0  12        5.87        6.05      6.91 o 
   4   0  12      657.22      610.86     31.16 o 
   5   0  12      808.29      888.23     38.74 o 
   6   0  12     1068.45     1060.50     43.31 o 
   7   0  12       20.79       22.72     14.93 o 
   8   0  12       46.88       34.64     16.82 o 
   9   0  12       93.11      120.12     23.22 o 
  10   0  12       53.59       57.86     20.41 o 
  11   0  12       20.30       28.87     19.55 o 
 -20   1  12       15.98       19.91     17.95 o 
 -19   1  12      763.35      969.06     53.76 o 
 -18   1  12       15.79       11.89     13.47 o 
 -17   1  12      562.84      554.38     40.23 o 
 -16   1  12       94.98       95.58     12.94 o 
 -15   1  12        4.60        9.46      8.54 o 
 -14   1  12        2.26       -1.70      5.53 o 
 -13   1  12      406.79      413.79     24.78 o 
 -12   1  12     2140.67     2090.29     40.33 o 
 -11   1  12      263.49      246.03     10.75 o 
 -10   1  12       24.29       22.85      5.21 o 
  -9   1  12      892.72      882.52     17.32 o 
  -8   1  12     1516.92     1522.56     23.22 o 
  -7   1  12       61.99       54.71      5.25 o 
  -6   1  12        5.25        3.72      3.33 o 
  -5   1  12      267.88      240.83      8.32 o 
  -4   1  12      328.54      308.38      8.94 o 
  -3   1  12      627.50      568.01     12.90 o 
  -2   1  12     1045.02      987.65     22.37 o 
  -1   1  12     1813.74     1745.68     25.86 o 
   0   1  12      417.72      405.61     12.02 o 
   1   1  12        0.40        3.74      3.88 o 
   2   1  12     1840.75     1614.66     28.99 o 
   3   1  12      119.69       69.24      7.70 o 
   4   1  12      273.48      228.46     11.88 o 
   5   1  12        2.74        9.24      6.15 o 
   6   1  12      377.34      404.47     20.30 o 
   7   1  12      137.12       96.98     13.29 o 
   8   1  12      880.25      956.86     35.55 o 
   9   1  12     1302.58     1367.27     43.98 o 
  10   1  12      390.96      424.81     26.74 o 
  11   1  12        1.67       -0.31     12.69 o 
 -19   2  12        8.28        7.25     15.55 o 
 -18   2  12        1.18        2.18     13.08 o 
 -17   2  12       43.77       55.10     12.59 o 
 -16   2  12      516.78      569.96     25.19 o 
 -15   2  12      282.32      248.23     18.78 o 
 -14   2  12        0.18       -0.66      7.17 o 
 -13   2  12      126.98      145.49     11.61 o 
 -12   2  12      123.32      136.03     11.15 o 
 -11   2  12        0.03        1.74      5.64 o 
 -10   2  12     1267.88     1246.93     25.51 o 
  -9   2  12      731.01      702.67     16.89 o 
  -8   2  12      438.68      402.85     12.67 o 
  -7   2  12       29.13       19.32      4.69 o 
  -6   2  12     1745.86     1730.81     26.16 o 
  -5   2  12     5830.60     5679.25     61.78 o 
  -4   2  12     1308.75     1286.36     21.52 o 
  -3   2  12      222.53      203.18     12.77 o 
  -2   2  12      745.59      623.23     15.53 o 
  -1   2  12      486.14      413.73     13.58 o 
   0   2  12      137.38      145.82      9.62 o 
   1   2  12     1622.91     1613.73     26.60 o 
   2   2  12      371.15      416.51     13.33 o 
   3   2  12       52.38       64.82      6.91 o 
   4   2  12        7.97        5.25      5.29 o 
   5   2  12      471.69      505.55     17.34 o 
   6   2  12      802.97      813.12     26.59 o 
   7   2  12       55.18       43.87     10.18 o 
   8   2  12        0.26       -6.74      8.60 o 
   9   2  12       20.82       11.83     10.58 o 
  10   2  12       21.84       11.05     11.67 o 
  11   2  12        4.89        7.64     16.36 o 
 -19   3  12      148.60      148.32     25.37 o 
 -18   3  12      361.73      409.09     26.52 o 
 -17   3  12       18.09        9.68     11.42 o 
 -16   3  12      340.17      340.20     22.62 o 
 -15   3  12       24.15       20.60     10.42 o 
 -14   3  12       75.07       67.18     11.72 o 
 -13   3  12        1.28        1.70      7.22 o 
 -12   3  12        0.75        2.53      6.13 o 
 -11   3  12        0.30        1.75      5.55 o 
 -10   3  12      106.67      102.27      8.97 o 
  -9   3  12     1007.66      947.25     22.82 o 
  -8   3  12      342.66      326.95     15.41 o 
  -7   3  12        2.28       -0.98      4.33 o 
  -6   3  12        5.53       -0.24      4.29 o 
  -5   3  12     1303.52     1323.44     23.48 o 
  -4   3  12      200.74      193.94     10.73 o 
  -3   3  12     2380.28     2306.69     37.73 o 
  -2   3  12      127.09      119.33      9.07 o 
  -1   3  12      564.37      543.74     16.98 o 
   0   3  12      198.34      169.52      9.17 o 
   1   3  12      624.46      594.88     16.86 o 
   2   3  12      345.01      315.99     13.85 o 
   3   3  12      344.10      309.25     13.68 o 
   4   3  12      262.05      278.43     14.85 o 
   5   3  12      342.74      437.90     25.21 o 
   6   3  12     1188.38     1228.47     40.73 o 
   7   3  12      590.24      571.64     47.47 o 
   8   3  12      304.34      249.33     21.34 o 
   9   3  12      385.07      427.29     29.53 o 
  10   3  12      744.43      782.68     55.89 o 
  11   3  12       39.06       72.08     26.57 o 
 -19   4  12        4.30       21.73     17.80 o 
 -18   4  12       11.34       12.48     14.19 o 
 -17   4  12       22.68       35.29     12.41 o 
 -16   4  12       62.04       61.67     13.38 o 
 -15   4  12       14.01        4.72      9.98 o 
 -14   4  12      103.84      105.64     14.32 o 
 -13   4  12       97.56      123.39     12.99 o 
 -12   4  12       70.26       89.68     10.02 o 
 -11   4  12       10.96        6.67      6.27 o 
 -10   4  12      263.85      235.76     13.02 o 
  -9   4  12      110.37       89.68      8.54 o 
  -8   4  12       18.52       14.44      5.49 o 
  -7   4  12       96.00       90.67      8.02 o 
  -6   4  12      983.26      861.83     37.98 o 
  -5   4  12     1086.43     1077.45     25.15 o 
  -4   4  12      364.19      331.46     13.36 o 
  -3   4  12        4.58       10.95      5.16 o 
  -2   4  12     2337.83     2296.53     41.11 o 
  -1   4  12      783.63      693.24     20.16 o 
   0   4  12      427.26      405.15     16.01 o 
   1   4  12     1393.71     1386.51     29.83 o 
   2   4  12      214.47      188.82     13.40 o 
   3   4  12      160.58      118.01     17.79 o 
   4   4  12      288.44      261.15     25.09 o 
   5   4  12      325.65      341.75     22.42 o 
   6   4  12       88.82       59.76     13.97 o 
   7   4  12       50.66       43.47     17.61 o 
   8   4  12        9.56       -3.40     12.54 o 
   9   4  12       23.30       13.15     20.68 o 
  10   4  12       31.38       20.58     25.47 o 
 -18   5  12      275.04      341.65     37.20 o 
 -17   5  12       54.22       68.98     21.98 o 
 -16   5  12       46.59       41.59     12.25 o 
 -15   5  12      483.86      525.92     25.00 o 
 -14   5  12        1.32        6.36      8.75 o 
 -13   5  12       53.75       42.49      9.28 o 
 -12   5  12      121.55      117.03     11.45 o 
 -11   5  12        7.73        4.51      5.96 o 
 -10   5  12      185.67      161.96     14.82 o 
  -9   5  12       59.17       30.81      6.94 o 
  -8   5  12      225.45      211.34     11.19 o 
  -7   5  12       46.33       41.90      6.19 o 
  -6   5  12       29.53       25.17      6.78 o 
  -5   5  12      844.30      832.98     21.31 o 
  -4   5  12       25.70       28.04      6.61 o 
  -3   5  12      945.65      869.04     31.59 o 
  -2   5  12     1108.78     1087.64     30.83 o 
  -1   5  12       93.68       77.81     13.28 o 
   0   5  12        0.04        1.06      6.73 o 
   1   5  12       13.96        8.99      7.59 o 
   2   5  12        3.04       11.92      7.84 o 
   3   5  12      716.23      695.68     31.50 o 
   4   5  12      203.78      188.01     18.79 o 
   5   5  12      302.76      254.96     22.30 o 
   6   5  12      945.10      990.54     40.08 o 
   7   5  12      180.50      172.61     21.53 o 
   8   5  12        0.07        4.74     15.99 o 
   9   5  12       80.62       64.47     21.46 o 
  10   5  12      404.12      439.00     52.80 o 
 -17   6  12       61.48       22.12     22.77 o 
 -16   6  12       58.64       82.19     23.70 o 
 -15   6  12        6.81       20.84     15.20 o 
 -14   6  12       41.23       34.62     14.19 o 
 -13   6  12       14.76       -5.99     10.22 o 
 -12   6  12      130.53      137.33     19.55 o 
 -11   6  12        5.02       -6.30      8.55 o 
 -10   6  12       21.14       24.71      8.88 o 
  -9   6  12        0.02        8.91      7.52 o 
  -8   6  12        7.24        2.99      7.09 o 
  -7   6  12      553.52      535.75     21.16 o 
  -6   6  12        3.44       10.59      6.82 o 
  -5   6  12        1.35        4.86      6.77 o 
  -4   6  12      359.35      334.04     18.49 o 
  -3   6  12        7.57       17.41      8.43 o 
  -2   6  12      283.67      264.82     18.04 o 
  -1   6  12      126.74      110.90     14.13 o 
   0   6  12      191.13      158.54     19.73 o 
   1   6  12       55.66       33.72     11.31 o 
   2   6  12        0.72       -0.26     10.92 o 
   3   6  12       22.62        7.50     12.50 o 
   4   6  12      325.97      317.12     29.58 o 
   5   6  12      210.99      188.75     24.11 o 
   6   6  12        4.91       -7.44     15.47 o 
   7   6  12       41.70       46.19     19.31 o 
   8   6  12       91.64       70.94     22.81 o 
   9   6  12        6.78       -6.01     27.91 o 
 -16   7  12       71.32       69.50     23.51 o 
 -15   7  12      481.72      508.29     41.93 o 
 -14   7  12        0.05       13.12     14.43 o 
 -13   7  12        1.72        5.44     12.05 o 
 -12   7  12       11.15        0.84     12.34 o 
 -11   7  12       70.36       75.46     16.35 o 
 -10   7  12      130.36      117.78     17.63 o 
  -9   7  12       36.64       27.20     10.86 o 
  -8   7  12       42.25       40.14     11.32 o 
  -7   7  12       55.50       55.52     11.46 o 
  -6   7  12        8.92        7.12      8.78 o 
  -5   7  12       26.32        9.90      7.73 o 
  -4   7  12      303.88      302.21     22.83 o 
  -3   7  12      189.24      184.16     20.98 o 
  -2   7  12       92.87       62.50     12.56 o 
  -1   7  12      210.82      187.57     17.96 o 
   0   7  12        8.90       15.70      9.95 o 
   1   7  12      270.61      272.80     25.91 o 
   2   7  12       92.21       84.15     17.86 o 
   3   7  12        9.24       11.08     13.83 o 
   4   7  12      128.24      121.96     21.38 o 
   5   7  12        3.43       -1.09     15.11 o 
   6   7  12       51.42       19.16     17.97 o 
   7   7  12       73.80       36.87     23.56 o 
   8   7  12        2.48       20.03     25.16 o 
 -15   8  12       11.61       19.72     20.92 o 
 -14   8  12       24.70       19.84     20.30 o 
 -13   8  12        2.77        7.83     16.86 o 
 -12   8  12       12.39        8.02     13.73 o 
 -11   8  12      105.52       79.75     17.01 o 
 -10   8  12       29.19       25.59     13.86 o 
  -9   8  12        0.14        3.68     12.04 o 
  -8   8  12        9.79       11.49     10.84 o 
  -7   8  12       33.93       12.21     10.17 o 
  -6   8  12       10.31       19.36     10.83 o 
  -5   8  12      201.59      197.09     17.36 o 
  -4   8  12       22.52        7.01     10.35 o 
  -3   8  12      413.08      424.04     25.78 o 
  -2   8  12        6.09        8.02     10.28 o 
  -1   8  12        1.91        3.67     10.13 o 
   0   8  12       95.50       64.25     15.54 o 
   1   8  12       99.68       72.25     17.26 o 
   2   8  12       17.55        7.78     14.00 o 
   3   8  12       83.53       73.30     19.12 o 
   4   8  12       34.41       30.23     16.82 o 
   5   8  12      547.00      610.22     51.39 o 
   6   8  12      132.18      138.63     31.31 o 
 -13   9  12       17.10       44.88     21.93 o 
 -12   9  12       45.28       27.66     21.37 o 
 -11   9  12       50.21       30.49     18.35 o 
 -10   9  12       82.78       56.59     17.12 o 
  -9   9  12       19.94       14.05     13.99 o 
  -8   9  12        5.18        5.95     12.85 o 
  -7   9  12        2.14      -16.01     10.15 o 
  -6   9  12        1.59       -2.74     10.50 o 
  -5   9  12      471.73      388.42     27.26 o 
  -4   9  12      226.37      197.21     18.06 o 
  -3   9  12       15.02        8.38     10.91 o 
  -2   9  12      827.35      957.06     55.96 o 
  -1   9  12      334.92      279.58     26.15 o 
   0   9  12       83.72       97.94     19.50 o 
   1   9  12      179.20      168.10     23.15 o 
   2   9  12      367.94      367.91     39.14 o 
   3   9  12       46.83       33.07     21.66 o 
   4   9  12       15.42       21.89     25.64 o 
   5   9  12        0.06        3.00     20.79 o 
 -11  10  12       42.64       31.46     21.38 o 
 -10  10  12      135.61      144.91     24.54 o 
  -9  10  12        5.85        6.65     15.99 o 
  -8  10  12      123.26      121.11     21.41 o 
  -7  10  12       30.16        9.24     15.37 o 
  -6  10  12       75.37       82.16     17.61 o 
  -5  10  12       51.72       54.73     15.02 o 
  -4  10  12        1.05        0.65     10.40 o 
  -3  10  12        0.67        3.66     12.51 o 
  -2  10  12       29.32       17.95     17.13 o 
  -1  10  12        6.57        7.20     16.24 o 
   0  10  12       74.00       57.01     21.21 o 
   1  10  12       12.69        8.49     18.74 o 
   2  10  12      155.30      143.76     28.93 o 
  -5  11  12      278.46      360.56     38.53 o 
  -4  11  12      146.08      155.03     30.34 o 
  -3  11  12      378.19      386.47     28.86 o 
 -19   1  13       70.89       86.41     21.81 o 
 -18   1  13       17.82        3.81     12.92 o 
 -17   1  13        0.15       -7.97     11.30 o 
 -16   1  13       84.47       63.86     12.06 o 
 -15   1  13        8.40       13.28      8.36 o 
 -14   1  13        1.66        8.44      7.08 o 
 -13   1  13       17.46       23.29      6.10 o 
 -12   1  13       37.71       17.03      5.80 o 
 -11   1  13      128.63      111.14      9.75 o 
 -10   1  13      140.38      151.54      9.53 o 
  -9   1  13      312.35      313.84     11.74 o 
  -8   1  13      246.07      263.67     10.77 o 
  -7   1  13      809.71      807.59     19.15 o 
  -6   1  13      139.21      140.43      7.57 o 
  -5   1  13     1951.69     1946.55     32.33 o 
  -4   1  13      157.55      127.65      7.59 o 
  -3   1  13      238.39      241.16     14.22 o 
  -2   1  13        2.31        3.27      3.98 o 
  -1   1  13        0.05       -0.42      3.99 o 
   0   1  13       62.34       49.41      6.47 o 
   1   1  13      215.59      239.52     12.50 o 
   2   1  13       19.34        7.89      5.73 o 
   3   1  13      299.99      276.63     14.22 o 
   4   1  13      440.26      449.28     17.52 o 
   5   1  13       76.67       60.41      9.71 o 
   6   1  13        5.85       17.68      8.95 o 
   7   1  13        0.61        6.89      9.70 o 
   8   1  13      121.23      121.02     16.68 o 
   9   1  13       83.25       81.46     15.53 o 
  10   1  13        0.03       15.82     13.29 o 
 -19   2  13       15.57       25.85     16.88 o 
 -18   2  13       42.81       37.14     14.97 o 
 -17   2  13        4.34        2.15     10.33 o 
 -16   2  13        4.38       19.77     10.32 o 
 -15   2  13        3.73       -1.76      8.71 o 
 -14   2  13      179.91      180.78     18.19 o 
 -13   2  13      290.68      294.37     16.20 o 
 -12   2  13      114.49      154.56     13.24 o 
 -11   2  13       57.89       54.46      8.27 o 
 -10   2  13      717.75      722.68     26.06 o 
  -9   2  13      289.91      284.04     13.84 o 
  -8   2  13       18.19       15.33      5.43 o 
  -7   2  13       27.60       24.18      5.28 o 
  -6   2  13       53.51       45.59      6.02 o 
  -5   2  13      991.14      981.67     23.65 o 
  -4   2  13      151.10      151.47      8.99 o 
  -3   2  13      384.87      400.28     14.72 o 
  -2   2  13      563.01      562.92     19.78 o 
  -1   2  13      111.78       90.14      8.61 o 
   0   2  13        0.56        3.83      3.90 o 
   1   2  13      666.74      718.08     17.52 o 
   2   2  13      183.86      143.11     10.71 o 
   3   2  13      517.70      429.60     27.44 o 
   4   2  13       57.27       53.20      7.33 o 
   5   2  13      110.72      125.41     15.78 o 
   6   2  13        0.50        2.21      7.90 o 
   7   2  13      340.09      397.38     21.20 o 
   8   2  13     1091.34     1134.58     47.86 o 
   9   2  13       73.16       84.26     19.27 o 
  10   2  13       14.64       39.81     17.41 o 
 -19   3  13        1.77        7.74     17.21 o 
 -18   3  13       71.29       53.28     15.18 o 
 -17   3  13        0.23       -3.03     10.92 o 
 -16   3  13        8.86       11.05     10.34 o 
 -15   3  13       54.27       53.02     12.33 o 
 -14   3  13        5.12        6.42      9.44 o 
 -13   3  13      156.81      123.45     12.92 o 
 -12   3  13        0.21       -0.54      6.96 o 
 -11   3  13       29.93       28.98      7.90 o 
 -10   3  13        2.92       -1.89      5.55 o 
  -9   3  13       11.98       16.28      5.87 o 
  -8   3  13       47.56       33.36      6.03 o 
  -7   3  13     1281.32     1275.32     25.83 o 
  -6   3  13      164.31      158.30     10.63 o 
  -5   3  13     2458.75     2342.63     35.97 o 
  -4   3  13     2141.71     2047.22     48.64 o 
  -3   3  13       29.24       24.90      6.37 o 
  -2   3  13       50.24       39.91      7.07 o 
  -1   3  13       18.02        6.14      5.47 o 
   0   3  13      463.76      429.25     16.62 o 
   1   3  13        3.34       12.35      6.13 o 
   2   3  13      761.03      758.53     21.82 o 
   3   3  13        6.42        4.50      6.59 o 
   4   3  13     1033.73     1108.57     40.54 o 
   5   3  13      755.37      754.64     32.15 o 
   6   3  13        1.04       -0.98      9.13 o 
   7   3  13      163.22      131.93     30.57 o 
   8   3  13       85.82      117.77     18.12 o 
   9   3  13        0.56       25.14     24.42 o 
  10   3  13      149.10      208.47     55.25 o 
 -18   4  13       48.93       39.85     16.13 o 
 -17   4  13       72.93       51.48     14.07 o 
 -16   4  13       20.29       21.68     11.84 o 
 -15   4  13       10.04       14.52     10.59 o 
 -14   4  13       16.39       28.18     10.21 o 
 -13   4  13      405.53      410.21     22.47 o 
 -12   4  13        1.32       13.68      7.74 o 
 -11   4  13      768.33      778.96     30.43 o 
 -10   4  13      777.04      821.23     23.65 o 
  -9   4  13       35.25       21.54      6.48 o 
  -8   4  13       93.72       82.79      8.54 o 
  -7   4  13       15.32        2.22      4.97 o 
  -6   4  13       76.88       63.11      7.53 o 
  -5   4  13       24.96       13.01      5.19 o 
  -4   4  13       86.35       44.73      9.77 o 
  -3   4  13       74.03       52.09      7.47 o 
  -2   4  13      203.18      177.27     11.38 o 
  -1   4  13      556.05      499.26     18.74 o 
   0   4  13      161.31      163.61     12.08 o 
   1   4  13      634.79      618.40     24.45 o 
   2   4  13        0.02       -4.20      6.33 o 
   3   4  13        0.10        7.45      7.82 o 
   4   4  13      297.54      279.39     22.67 o 
   5   4  13      238.15      218.35     22.51 o 
   6   4  13       60.39       48.76     15.05 o 
   7   4  13      326.81      365.77     26.21 o 
   8   4  13      765.19      756.29     47.72 o 
   9   4  13      162.72      224.19     63.38 o 
 -18   5  13       28.76       16.80     19.94 o 
 -17   5  13       79.19       68.68     22.06 o 
 -16   5  13      250.14      261.04     29.54 o 
 -15   5  13       86.19       65.49     12.84 o 
 -14   5  13       51.47       41.41     13.70 o 
 -13   5  13       21.89       16.55      8.86 o 
 -12   5  13      131.69       80.35     10.51 o 
 -11   5  13        0.11       -0.47      6.08 o 
 -10   5  13       97.25       98.90     12.40 o 
  -9   5  13      115.49       92.74     11.66 o 
  -8   5  13       17.17        9.79      5.58 o 
  -7   5  13     1597.18     1586.85     40.49 o 
  -6   5  13     1592.50     1612.51     34.47 o 
  -5   5  13      228.52      200.12      9.90 o 
  -4   5  13      778.84      707.98     30.64 o 
  -3   5  13      283.80      282.16     22.88 o 
  -2   5  13        1.40        5.26      7.37 o 
  -1   5  13      319.62      324.85     18.62 o 
   0   5  13        6.97        5.77      8.11 o 
   1   5  13      393.61      447.73     22.27 o 
   2   5  13      278.17      238.13     21.59 o 
   3   5  13       74.25       61.69     16.08 o 
   4   5  13     1205.21     1261.15     43.91 o 
   5   5  13      760.30      707.46     41.58 o 
   6   5  13      122.86      144.58     19.89 o 
   7   5  13      389.57      416.26     32.65 o 
   8   5  13        8.61       -3.40     18.02 o 
   9   5  13       23.20       -4.67     26.15 o 
 -17   6  13       70.20       54.88     22.90 o 
 -16   6  13        8.63        1.45     17.61 o 
 -15   6  13       22.41       14.75     15.16 o 
 -14   6  13       69.13       62.88     16.20 o 
 -13   6  13       10.03       15.83     12.18 o 
 -12   6  13       80.12       51.54     13.59 o 
 -11   6  13     1163.77     1309.80     38.66 o 
 -10   6  13     1465.86     1562.67     38.63 o 
  -9   6  13        6.74        8.96      8.30 o 
  -8   6  13      174.72      180.83     15.31 o 
  -7   6  13       32.60       31.08      9.04 o 
  -6   6  13       47.10       28.85      8.31 o 
  -5   6  13       95.16      111.63     11.39 o 
  -4   6  13       32.08       30.01      9.70 o 
  -3   6  13        0.40        1.19      8.25 o 
  -2   6  13      344.10      374.38     24.25 o 
  -1   6  13      226.12      208.19     18.68 o 
   0   6  13      418.85      444.69     26.36 o 
   1   6  13      952.83      928.99     42.70 o 
   2   6  13        0.23       16.52     13.35 o 
   3   6  13        0.44        2.33     12.95 o 
   4   6  13        9.24        9.31     14.76 o 
   5   6  13      103.47       54.15     18.40 o 
   6   6  13       73.54       57.05     19.84 o 
   7   6  13      106.57       70.49     23.22 o 
   8   6  13      356.18      328.36     54.40 o 
 -16   7  13       43.36       51.63     23.18 o 
 -15   7  13       67.59       32.17     19.97 o 
 -14   7  13       73.34       46.28     16.70 o 
 -13   7  13      129.84      145.84     18.57 o 
 -12   7  13       92.12       62.66     14.91 o 
 -11   7  13       30.30       39.41     13.98 o 
 -10   7  13       11.50        9.63     10.90 o 
  -9   7  13      108.52      107.35     15.90 o 
  -8   7  13       56.89       33.81     11.46 o 
  -7   7  13      266.76      240.09     34.86 o 
  -6   7  13     2054.73     2061.02     52.38 o 
  -5   7  13      512.61      521.73     28.48 o 
  -4   7  13       77.44       64.67     16.43 o 
  -3   7  13      134.66      123.84     20.93 o 
  -2   7  13       44.16       21.03     11.20 o 
  -1   7  13        5.18        4.32      9.98 o 
   0   7  13       87.94       47.72     14.95 o 
   1   7  13      321.54      268.80     31.75 o 
   2   7  13       50.03       48.18     16.40 o 
   3   7  13      135.21      106.80     21.15 o 
   4   7  13      144.29      102.22     27.23 o 
   5   7  13      742.29      902.52     92.20 o 
   6   7  13        1.46       -8.74     25.08 o 
   7   7  13       21.85       19.39     24.24 o 
 -14   8  13      108.46      139.95     30.27 o 
 -13   8  13        0.10        0.42     18.11 o 
 -12   8  13        1.48        8.88     14.54 o 
 -11   8  13      534.51      588.15     35.58 o 
 -10   8  13      287.50      283.32     26.12 o 
  -9   8  13      102.64       78.30     15.19 o 
  -8   8  13       32.03       11.40     11.49 o 
  -7   8  13       69.28       63.08     20.16 o 
  -6   8  13        2.50        1.53     10.55 o 
  -5   8  13       15.73       20.41     10.50 o 
  -4   8  13       42.74       46.55     13.78 o 
  -3   8  13      162.24      169.17     29.17 o 
  -2   8  13      313.14      336.82     24.62 o 
  -1   8  13      132.84      166.68     19.02 o 
   0   8  13      427.31      512.81     34.53 o 
   1   8  13      494.45      547.93     36.72 o 
   2   8  13      325.28      331.43     32.23 o 
   3   8  13        8.05        3.62     19.19 o 
   4   8  13       33.98       46.35     23.83 o 
   5   8  13        0.83       21.61     23.80 o 
 -12   9  13      164.62      213.61     31.68 o 
 -11   9  13       45.01       45.06     17.75 o 
 -10   9  13        1.48        9.24     14.54 o 
  -9   9  13      126.79      138.94     21.06 o 
  -8   9  13       72.22       85.57     17.76 o 
  -7   9  13        1.78       10.87     12.32 o 
  -6   9  13      374.56      339.79     26.72 o 
  -5   9  13      188.16      145.51     21.00 o 
  -4   9  13      106.93       93.38     15.86 o 
  -3   9  13      579.55      651.26     39.43 o 
  -2   9  13       59.39       76.27     16.00 o 
  -1   9  13      251.54      231.69     25.88 o 
   0   9  13       15.71       17.60     19.07 o 
   1   9  13      276.92      280.88     34.44 o 
   2   9  13        1.48       17.22     18.60 o 
   3   9  13       91.90       38.84     23.53 o 
 -10  10  13        2.07        0.71     18.64 o 
  -9  10  13       69.38       30.36     19.18 o 
  -8  10  13       91.14      113.48     24.58 o 
  -7  10  13       31.61       24.48     16.08 o 
  -6  10  13      105.17      113.55     20.92 o 
  -5  10  13      228.41      190.56     23.65 o 
  -4  10  13      340.90      336.71     25.14 o 
  -3  10  13      151.13      115.40     31.70 o 
  -2  10  13       72.77       65.61     22.29 o 
  -1  10  13       34.98       29.98     19.83 o 
   0  10  13       39.50       48.16     21.15 o 
 -19   0  14      158.50       98.49     39.49 o 
 -18   0  14       60.38       42.52     26.55 o 
 -17   0  14      116.59      142.47     21.21 o 
 -16   0  14       83.27      120.56     16.56 o 
 -15   0  14      399.83      518.29     27.62 o 
 -14   0  14      365.57      359.02     23.09 o 
 -13   0  14      987.09      931.13     32.52 o 
 -12   0  14      437.79      417.72     24.02 o 
 -11   0  14       51.43       40.48      9.41 o 
 -10   0  14      794.61      741.43     26.63 o 
  -9   0  14      973.78      949.94     28.68 o 
  -8   0  14     4761.12     4773.63     83.31 o 
  -7   0  14      781.79      732.14     24.95 o 
  -6   0  14     1466.65     1417.65     35.56 o 
  -5   0  14     3094.70     2963.94     61.72 o 
  -4   0  14     1312.20     1251.34     32.98 o 
  -3   0  14       19.94        9.91      6.56 o 
  -2   0  14      130.36       98.88     11.40 o 
  -1   0  14      237.79      116.81     15.16 o 
   0   0  14       79.29       98.94     13.94 o 
   1   0  14     5375.09     5182.20     96.51 o 
   2   0  14      420.58      502.94     25.71 o 
   3   0  14      421.30      375.85     47.59 o 
   4   0  14      106.40      134.82     21.30 o 
   5   0  14       54.45       21.49     16.38 o 
   6   0  14      545.31      528.62     48.56 o 
   7   0  14     1346.72     1589.41     67.89 o 
   8   0  14        0.52        7.26     16.79 o 
   9   0  14      135.01      176.56     31.61 o 
 -19   1  14      205.48      298.49     53.81 o 
 -18   1  14       52.86       51.38     15.51 o 
 -17   1  14        0.03       -5.75     10.58 o 
 -16   1  14        3.68        6.98     10.25 o 
 -15   1  14      164.16      122.62     12.59 o 
 -14   1  14       45.51       25.44      8.62 o 
 -13   1  14      275.26      277.08     16.34 o 
 -12   1  14     1205.34     1214.55     27.03 o 
 -11   1  14     1951.14     1930.04     33.29 o 
 -10   1  14       22.34       13.84      5.07 o 
  -9   1  14      312.74      295.55     13.34 o 
  -8   1  14     1705.66     1637.05     27.49 o 
  -7   1  14     2958.25     2908.79     42.85 o 
  -6   1  14       37.08       29.78      6.19 o 
  -5   1  14      643.48      591.89     15.98 o 
  -4   1  14      152.59      164.38     11.69 o 
  -3   1  14      766.60      759.06     18.28 o 
  -2   1  14      120.63       88.66      7.39 o 
  -1   1  14     1905.66     1797.86     31.47 o 
   0   1  14      386.12      414.50     14.96 o 
   1   1  14      291.09      239.59     13.94 o 
   2   1  14       81.99       79.84      9.52 o 
   3   1  14       14.08        6.10      6.63 o 
   4   1  14       73.58       63.28     10.59 o 
   5   1  14      316.05      310.70     19.89 o 
   6   1  14     1075.00     1187.13     42.87 o 
   7   1  14      752.07      772.06     32.99 o 
   8   1  14       12.29       -4.01     11.33 o 
   9   1  14      480.52      513.22     29.15 o 
 -19   2  14       56.72       77.17     20.56 o 
 -18   2  14        0.13        4.24     12.22 o 
 -17   2  14       10.61       22.21     11.45 o 
 -16   2  14       55.00       53.22     12.18 o 
 -15   2  14        0.20       15.28      9.56 o 
 -14   2  14      411.51      366.59     22.96 o 
 -13   2  14      471.21      477.30     20.52 o 
 -12   2  14        0.41        5.28      6.57 o 
 -11   2  14        2.34        7.48      6.40 o 
 -10   2  14        8.50        6.38      6.09 o 
  -9   2  14      556.58      549.28     20.93 o 
  -8   2  14     4426.01     4463.87     64.82 o 
  -7   2  14      176.58      158.99     11.06 o 
  -6   2  14      230.83      202.43     11.52 o 
  -5   2  14     1305.12     1224.40     24.66 o 
  -4   2  14      967.13      930.16     21.89 o 
  -3   2  14      197.89      186.92     12.67 o 
  -2   2  14       28.93       21.42      6.27 o 
  -1   2  14       57.97       46.78      7.42 o 
   0   2  14      170.77      177.80     12.89 o 
   1   2  14      269.46      219.65     14.26 o 
   2   2  14      211.13      235.39     20.80 o 
   3   2  14     2352.74     2425.66     53.64 o 
   4   2  14      249.67      208.57     15.28 o 
   5   2  14       11.60       18.32      8.98 o 
   6   2  14      594.45      686.13     78.62 o 
   7   2  14      434.72      543.59     42.35 o 
   8   2  14        0.43        3.01     14.74 o 
   9   2  14        3.90       13.56     16.03 o 
 -19   3  14       63.58       70.41     22.55 o 
 -18   3  14       78.90       72.82     17.24 o 
 -17   3  14       94.38       68.61     15.06 o 
 -16   3  14       45.18       42.44     12.78 o 
 -15   3  14       42.23       19.24     10.60 o 
 -14   3  14        5.43        3.75      9.34 o 
 -13   3  14      297.77      299.69     18.29 o 
 -12   3  14      806.96      800.26     27.35 o 
 -11   3  14      265.49      281.45     17.45 o 
 -10   3  14      194.81      230.58     15.68 o 
  -9   3  14      731.05      716.56     23.13 o 
  -8   3  14      154.71      143.26     11.24 o 
  -7   3  14     1541.40     1619.68     37.14 o 
  -6   3  14      562.46      528.26     20.20 o 
  -5   3  14      739.50      701.61     19.79 o 
  -4   3  14       23.19       20.76      6.46 o 
  -3   3  14      189.33      180.64     15.24 o 
  -2   3  14      481.95      460.56     17.76 o 
  -1   3  14      518.17      480.63     19.98 o 
   0   3  14       33.08       33.06      7.55 o 
   1   3  14      100.29      120.36     11.86 o 
   2   3  14      129.43      127.10     13.71 o 
   3   3  14      350.44      344.61     19.13 o 
   4   3  14       24.48        8.28      8.90 o 
   5   3  14       37.23       39.03     11.43 o 
   6   3  14      194.90      254.67     29.65 o 
   7   3  14     1214.71     1464.39     49.81 o 
   8   3  14        0.17        8.56     13.64 o 
   9   3  14      102.97      132.03     31.70 o 
 -18   4  14       42.11       48.82     15.75 o 
 -17   4  14       33.12       27.73     13.06 o 
 -16   4  14        6.61        4.76     11.13 o 
 -15   4  14       12.24       13.26     10.31 o 
 -14   4  14      107.67      112.95     14.82 o 
 -13   4  14       24.69       19.37      9.04 o 
 -12   4  14       60.59       51.82     10.02 o 
 -11   4  14      291.03      261.22     16.79 o 
 -10   4  14      236.74      225.47     16.46 o 
  -9   4  14      817.08      857.04     24.34 o 
  -8   4  14      353.75      361.05     16.01 o 
  -7   4  14      158.89      143.48     11.08 o 
  -6   4  14        8.49        6.99      5.71 o 
  -5   4  14       37.59       21.86      6.15 o 
  -4   4  14      213.74      180.22     11.79 o 
  -3   4  14      625.32      599.25     26.92 o 
  -2   4  14      194.82      191.30     13.60 o 
  -1   4  14       44.73       42.25      8.60 o 
   0   4  14       83.52       46.95      9.40 o 
   1   4  14      344.45      324.59     17.35 o 
   2   4  14     1194.30     1290.10     32.57 o 
   3   4  14     2078.31     2218.78     51.83 o 
   4   4  14      752.25      756.85     37.79 o 
   5   4  14        2.46       -4.28     13.27 o 
   6   4  14       83.96       60.60     17.41 o 
   7   4  14       49.34       48.68     18.60 o 
   8   4  14        0.37       14.69     19.18 o 
 -17   5  14      155.59      180.24     26.15 o 
 -16   5  14        2.33        4.72     11.56 o 
 -15   5  14       27.26       38.33     11.67 o 
 -14   5  14        0.00       -0.77      9.14 o 
 -13   5  14      183.58      169.92     15.82 o 
 -12   5  14      151.28      133.22     15.51 o 
 -11   5  14        6.34       10.08      7.44 o 
 -10   5  14        1.49        3.90      6.41 o 
  -9   5  14       51.52       48.84      8.23 o 
  -8   5  14       89.62       82.32      9.27 o 
  -7   5  14      154.66      150.30     23.06 o 
  -6   5  14       82.54       51.39     10.01 o 
  -5   5  14       37.56       39.55      6.61 o 
  -4   5  14        0.40        7.02      6.99 o 
  -3   5  14       31.27       14.30      8.43 o 
  -2   5  14        9.45        0.78      8.12 o 
  -1   5  14       41.78       16.73      9.76 o 
   0   5  14      305.95      262.64     19.75 o 
   1   5  14      168.86      151.75     15.69 o 
   2   5  14        2.45        0.68     10.58 o 
   3   5  14      121.42       94.60     19.61 o 
   4   5  14        2.10       -4.80     11.28 o 
   5   5  14        3.03        3.95     14.16 o 
   6   5  14      128.09      122.24     21.88 o 
   7   5  14      175.66      195.18     26.51 o 
   8   5  14       84.77       73.91     41.86 o 
 -17   6  14       29.05       43.45     21.13 o 
 -16   6  14        6.35       26.41     18.66 o 
 -15   6  14      173.65      129.60     21.94 o 
 -14   6  14        1.43        3.77     12.93 o 
 -13   6  14      160.80      142.11     19.71 o 
 -12   6  14       27.84       50.46     13.22 o 
 -11   6  14       41.74       48.36     11.95 o 
 -10   6  14      405.12      396.35     25.48 o 
  -9   6  14       97.84       59.51     13.19 o 
  -8   6  14       77.14       54.71     10.67 o 
  -7   6  14        8.09        4.30      7.81 o 
  -6   6  14        0.37        4.78      8.03 o 
  -5   6  14       11.64        9.06      7.95 o 
  -4   6  14       47.42       37.20     10.08 o 
  -3   6  14      161.60      155.39     17.49 o 
  -2   6  14     1077.46     1136.21     35.84 o 
  -1   6  14       49.76       26.50     11.09 o 
   0   6  14       17.63       32.58     10.83 o 
   1   6  14      335.94      326.14     24.86 o 
   2   6  14      111.60      125.01     18.43 o 
   3   6  14      119.45      135.17     19.63 o 
   4   6  14       49.90       35.60     15.97 o 
   5   6  14       13.60        7.17     14.81 o 
   6   6  14        7.86       -1.19     18.08 o 
   7   6  14        5.13       19.46     22.87 o 
 -15   7  14        2.93      -11.63     16.87 o 
 -14   7  14       22.32       44.38     18.85 o 
 -13   7  14        6.70       -3.01     12.46 o 
 -12   7  14       12.19        1.54     11.33 o 
 -11   7  14        8.13        5.03     11.65 o 
 -10   7  14       23.28       20.21     12.23 o 
  -9   7  14       11.93        7.25     10.48 o 
  -8   7  14       52.30       40.25     12.74 o 
  -7   7  14       20.88        7.54     11.06 o 
  -6   7  14        1.15       -4.39     10.20 o 
  -5   7  14      116.66       62.22     12.52 o 
  -4   7  14        1.07      -12.13      9.89 o 
  -3   7  14        0.13       10.57     10.61 o 
  -2   7  14      109.98       83.65     15.86 o 
  -1   7  14      150.72      131.84     17.84 o 
   0   7  14       22.83        4.27     12.93 o 
   1   7  14      463.19      431.49     33.59 o 
   2   7  14      122.05      105.42     26.43 o 
   3   7  14        0.08        2.47     16.07 o 
   4   7  14      104.70       89.57     27.98 o 
   5   7  14        9.95      -26.33     21.16 o 
 -14   8  14       38.44       64.28     27.07 o 
 -13   8  14       91.26      112.71     23.67 o 
 -12   8  14       36.97       23.23     16.09 o 
 -11   8  14       23.26       19.37     15.72 o 
 -10   8  14        2.34        7.92     13.87 o 
  -9   8  14        0.70       -2.80     11.69 o 
  -8   8  14      127.98      105.21     18.11 o 
  -7   8  14        1.01        6.72     12.17 o 
  -6   8  14        8.89       17.34     13.05 o 
  -5   8  14       86.17       79.31     14.17 o 
  -4   8  14       11.28        8.34     12.16 o 
  -3   8  14       73.50       46.94     14.96 o 
  -2   8  14       97.31       78.65     17.04 o 
  -1   8  14       29.59       37.32     16.17 o 
   0   8  14       18.01       25.46     16.04 o 
   1   8  14        7.51       -6.12     14.63 o 
   2   8  14      328.49      323.21     39.97 o 
   3   8  14      324.21      291.18     40.27 o 
   4   8  14        3.88       19.41     24.70 o 
 -12   9  14       16.45       23.13     21.37 o 
 -11   9  14       37.06       17.67     18.53 o 
 -10   9  14        2.31        2.57     16.45 o 
  -9   9  14      100.58       73.61     27.68 o 
  -8   9  14        6.78       11.73     13.90 o 
  -7   9  14        2.50        6.93     13.31 o 
  -6   9  14       21.43       16.44     13.56 o 
  -5   9  14       75.97       85.38     17.23 o 
  -4   9  14        7.66       14.72     11.64 o 
  -3   9  14        0.18       -0.72     13.13 o 
  -2   9  14        8.48        1.74     15.44 o 
  -1   9  14      187.41      199.18     30.84 o 
   0   9  14       73.89       46.43     20.92 o 
   1   9  14      117.57       81.38     28.03 o 
   2   9  14      127.59      114.10     29.13 o 
  -8  10  14        2.61        0.46     16.40 o 
  -7  10  14        0.07        0.91     15.65 o 
  -6  10  14       39.46       25.81     17.49 o 
  -5  10  14       90.44       69.18     18.82 o 
  -4  10  14      224.37      169.33     21.25 o 
  -3  10  14        0.70       13.70     18.54 o 
  -2  10  14       81.66       44.18     22.66 o 
 -19   1  15        1.62       17.67     17.23 o 
 -18   1  15       21.45       29.07     15.88 o 
 -17   1  15        0.19       -3.61     10.57 o 
 -16   1  15       39.94       57.34     11.51 o 
 -15   1  15        9.35        2.90      8.13 o 
 -14   1  15        0.08        1.61      7.45 o 
 -13   1  15        0.20        6.49      7.12 o 
 -12   1  15       16.84       11.89      7.16 o 
 -11   1  15      291.29      305.96     15.87 o 
 -10   1  15     1041.21     1021.22     28.36 o 
  -9   1  15       36.22       26.25      5.74 o 
  -8   1  15        6.40        9.11      5.03 o 
  -7   1  15      326.86      342.22     13.02 o 
  -6   1  15      305.24      273.27     17.01 o 
  -5   1  15      841.60      795.16     20.24 o 
  -4   1  15      104.38       84.01     11.91 o 
  -3   1  15        8.53        5.74      5.13 o 
  -2   1  15       28.72       17.14      5.79 o 
  -1   1  15      169.80      162.50     11.66 o 
   0   1  15       90.67       84.46      9.19 o 
   1   1  15      662.35      695.12     23.14 o 
   2   1  15       39.57       45.24      8.68 o 
   3   1  15      329.08      312.08     18.07 o 
   4   1  15      225.94      208.17     18.75 o 
   5   1  15      120.15      124.75     21.38 o 
   6   1  15        4.11       13.49     10.42 o 
   7   1  15        3.80        5.99     11.56 o 
   8   1  15       23.70       58.82     16.33 o 
 -19   2  15       43.14       41.75     19.12 o 
 -18   2  15       22.87       22.23     13.59 o 
 -17   2  15       48.29       30.65     12.66 o 
 -16   2  15      100.86       96.27     16.95 o 
 -15   2  15      137.33      143.45     14.20 o 
 -14   2  15       12.47       12.24      8.12 o 
 -13   2  15        5.76       15.42      8.03 o 
 -12   2  15        5.89        3.27      7.19 o 
 -11   2  15      208.48      207.40     15.39 o 
 -10   2  15      552.72      594.41     20.95 o 
  -9   2  15       24.55       25.56      7.04 o 
  -8   2  15       16.00        9.09      6.14 o 
  -7   2  15       69.65       49.24      8.06 o 
  -6   2  15      303.37      309.10     21.42 o 
  -5   2  15        2.40        1.85      5.35 o 
  -4   2  15      112.79       98.54     11.28 o 
  -3   2  15     1335.25     1316.55     30.36 o 
  -2   2  15      400.36      386.62     16.77 o 
  -1   2  15        0.63        0.26      6.02 o 
   0   2  15      292.28      293.97     16.73 o 
   1   2  15        0.26       -3.60      6.89 o 
   2   2  15      198.30      176.72     22.44 o 
   3   2  15      419.43      488.73     24.58 o 
   4   2  15       46.82       39.17     12.71 o 
   5   2  15      526.29      589.76     32.72 o 
   6   2  15      296.28      360.83     37.13 o 
   7   2  15       17.49       22.70     16.11 o 
   8   2  15      403.92      435.16     34.01 o 
 -18   3  15        6.92       28.20     15.74 o 
 -17   3  15       63.52       63.62     15.62 o 
 -16   3  15       75.12       52.94     14.11 o 
 -15   3  15       31.98       27.22     11.57 o 
 -14   3  15       36.95       32.46     10.37 o 
 -13   3  15        1.63        9.42      8.57 o 
 -12   3  15       68.40       48.98     10.15 o 
 -11   3  15       11.10        8.12      7.82 o 
 -10   3  15      644.81      619.36     24.56 o 
  -9   3  15      909.57      939.71     29.27 o 
  -8   3  15       74.17       39.56      8.74 o 
  -7   3  15      231.89      205.98     18.21 o 
  -6   3  15     1370.17     1357.40     31.97 o 
  -5   3  15     1536.60     1586.37     38.79 o 
  -4   3  15      877.41      812.70     29.04 o 
  -3   3  15       64.77       55.49      9.00 o 
  -2   3  15      405.69      369.88     19.45 o 
  -1   3  15        7.93        7.27      7.53 o 
   0   3  15        3.60        2.65      6.96 o 
   1   3  15      687.55      640.27     24.54 o 
   2   3  15      763.08      831.83     36.36 o 
   3   3  15      126.85      154.09     15.63 o 
   4   3  15      119.28      104.15     14.82 o 
   5   3  15      742.49      931.55     41.89 o 
   6   3  15      136.48      180.45     36.75 o 
   7   3  15        0.19        7.84     13.85 o 
   8   3  15       37.85       27.07     23.53 o 
 -18   4  15        0.05       -3.11     13.81 o 
 -17   4  15       29.05       22.81     14.08 o 
 -16   4  15       70.69       49.59     13.83 o 
 -15   4  15        0.05       -3.83     10.41 o 
 -14   4  15       35.84       17.14     10.68 o 
 -13   4  15      296.86      368.01     24.12 o 
 -12   4  15       25.29       17.44      9.01 o 
 -11   4  15      129.93      114.62     12.91 o 
 -10   4  15      198.42      161.70     14.31 o 
  -9   4  15     1011.54     1009.57     29.87 o 
  -8   4  15      363.01      324.82     17.33 o 
  -7   4  15       29.65       17.54      7.54 o 
  -6   4  15        0.02        1.82      5.91 o 
  -5   4  15      252.23      225.17     13.32 o 
  -4   4  15        5.17        4.76      6.52 o 
  -3   4  15      264.81      247.69     17.74 o 
  -2   4  15     2073.60     2107.96     45.67 o 
  -1   4  15       11.21       30.92      8.60 o 
   0   4  15      167.40      149.73     13.77 o 
   1   4  15       53.38       50.80     10.94 o 
   2   4  15       41.98       37.12     11.29 o 
   3   4  15      353.25      381.26     22.18 o 
   4   4  15       83.78       81.27     18.18 o 
   5   4  15      457.41      519.74     34.73 o 
   6   4  15      489.01      644.14     81.02 o 
   7   4  15       21.97       25.57     21.60 o 
 -17   5  15       10.14       29.70     19.31 o 
 -16   5  15       65.87       85.74     15.63 o 
 -15   5  15       62.28       44.67     12.53 o 
 -14   5  15      169.89      153.64     18.13 o 
 -13   5  15       11.62       14.20      9.59 o 
 -12   5  15       44.39       19.39      9.08 o 
 -11   5  15        3.75        2.61      7.65 o 
 -10   5  15      420.60      457.95     21.02 o 
  -9   5  15     1063.29     1097.73     30.59 o 
  -8   5  15      653.83      623.21     27.87 o 
  -7   5  15       18.22        3.72      6.42 o 
  -6   5  15      140.00      161.08     17.67 o 
  -5   5  15      986.02      982.00     35.24 o 
  -4   5  15      309.53      265.14     25.02 o 
  -3   5  15      436.69      455.79     25.51 o 
  -2   5  15        0.70       -2.71      8.43 o 
  -1   5  15      179.74      143.50     25.67 o 
   0   5  15       13.58        6.64      9.99 o 
   1   5  15      611.65      547.79     72.49 o 
   2   5  15     1147.67     1202.27     43.69 o 
   3   5  15      371.38      390.20     31.30 o 
   4   5  15      294.73      258.76     27.60 o 
   5   5  15      331.28      403.68     42.35 o 
   6   5  15      354.48      423.27     34.87 o 
 -16   6  15       32.64       34.81     18.83 o 
 -15   6  15       10.08       16.71     16.57 o 
 -14   6  15      159.37      146.61     21.96 o 
 -13   6  15      537.48      576.65     34.11 o 
 -12   6  15      303.58      349.48     27.66 o 
 -11   6  15       58.82       56.58     12.74 o 
 -10   6  15      410.66      488.98     27.03 o 
  -9   6  15     1137.29     1015.26     66.24 o 
  -8   6  15      641.02      645.09     35.57 o 
  -7   6  15       14.85       24.45      9.74 o 
  -6   6  15      114.05      110.80     14.41 o 
  -5   6  15      498.76      550.52     24.72 o 
  -4   6  15      217.05      179.94     17.36 o 
  -3   6  15      565.06      570.37     29.10 o 
  -2   6  15     1668.34     1787.41     49.10 o 
  -1   6  15       39.42       31.51     11.77 o 
   0   6  15      103.88       68.63     14.72 o 
   1   6  15      712.25      824.35     37.75 o 
   2   6  15      353.36      391.31     34.38 o 
   3   6  15        0.72      -14.76     13.16 o 
   4   6  15        4.96       -5.84     16.07 o 
   5   6  15      442.55      473.58     44.50 o 
 -15   7  15      137.19      187.94     30.61 o 
 -14   7  15        0.22      -10.46     15.11 o 
 -13   7  15       46.76       39.79     16.65 o 
 -12   7  15       32.03       28.90     13.85 o 
 -11   7  15       57.57       43.06     14.65 o 
 -10   7  15      133.84      141.63     17.00 o 
  -9   7  15      553.62      539.72     30.60 o 
  -8   7  15      363.62      368.38     25.83 o 
  -7   7  15      159.36      180.62     21.58 o 
  -6   7  15      224.92      248.64     23.83 o 
  -5   7  15      910.42      981.95     37.91 o 
  -4   7  15        4.88        6.11     11.77 o 
  -3   7  15      219.49      205.71     26.39 o 
  -2   7  15       49.51       22.25     13.78 o 
  -1   7  15      191.03      166.17     23.21 o 
   0   7  15       92.53       49.71     17.23 o 
   1   7  15      150.61      166.50     24.77 o 
   2   7  15     1019.09     1073.49     51.84 o 
   3   7  15       53.57       63.00     30.03 o 
   4   7  15      186.73      216.34     37.42 o 
 -13   8  15       78.96       49.95     25.25 o 
 -12   8  15      372.58      387.30     36.12 o 
 -11   8  15       99.65      100.49     20.75 o 
 -10   8  15      619.12      654.54     43.02 o 
  -9   8  15      638.12      656.16     37.20 o 
  -8   8  15       73.75       51.56     15.83 o 
  -7   8  15        5.41        1.42     12.58 o 
  -6   8  15       32.85        8.55     12.16 o 
  -5   8  15      150.97      107.95     18.29 o 
  -4   8  15       97.49       71.32     16.42 o 
  -3   8  15      557.10      534.73     34.26 o 
  -2   8  15      330.27      275.45     40.25 o 
  -1   8  15      590.30      680.04     51.79 o 
   0   8  15        2.07       12.33     19.62 o 
   1   8  15       78.89      102.87     27.56 o 
   2   8  15       93.76       73.00     27.03 o 
 -11   9  15      221.07      214.19     33.54 o 
 -10   9  15       22.40       41.65     21.82 o 
  -9   9  15       28.57       50.13     21.66 o 
  -8   9  15       72.05       56.22     19.19 o 
  -7   9  15       80.78       89.43     21.89 o 
  -6   9  15      224.20      225.24     27.34 o 
  -5   9  15      901.45      966.00     49.05 o 
  -4   9  15      119.87       96.58     18.03 o 
  -3   9  15        3.34        6.44     16.23 o 
  -2   9  15        9.74       17.81     19.83 o 
  -1   9  15        2.20       10.20     19.19 o 
   0   9  15      173.16      228.49     36.08 o 
 -19   0  16       13.56      -13.93     30.33 o 
 -18   0  16      182.21      277.34     56.81 o 
 -17   0  16       64.77       70.41     21.77 o 
 -16   0  16       36.02       17.05     17.33 o 
 -15   0  16      693.62      764.01     42.34 o 
 -14   0  16      161.40      142.62     16.47 o 
 -13   0  16       74.06       67.96     13.29 o 
 -12   0  16        6.63        6.35      9.17 o 
 -11   0  16      455.76      498.80     24.91 o 
 -10   0  16      298.65      313.84     22.15 o 
  -9   0  16     1385.39     1446.64     40.68 o 
  -8   0  16      491.63      480.25     27.82 o 
  -7   0  16     1000.42     1019.22     39.26 o 
  -6   0  16      225.21      221.62     17.30 o 
  -5   0  16       48.07       60.81     10.90 o 
  -4   0  16     1129.01     1044.49     31.88 o 
  -3   0  16        6.18        2.40      7.39 o 
  -2   0  16      457.00      451.94     30.00 o 
  -1   0  16      367.05      341.23     37.95 o 
   0   0  16      525.52      493.33     28.75 o 
   1   0  16      263.46      324.17     40.88 o 
   2   0  16      146.28      145.61     22.05 o 
   3   0  16     1349.55     1304.67     50.41 o 
   4   0  16     1246.31     1240.56     50.07 o 
   5   0  16       64.07       51.12     19.30 o 
   6   0  16      111.62      112.31     24.47 o 
   7   0  16      335.25      380.40     37.23 o 
 -19   1  16       20.83       12.33     24.06 o 
 -18   1  16       43.05       45.30     18.36 o 
 -17   1  16      231.30      246.48     21.11 o 
 -16   1  16      453.63      438.45     27.58 o 
 -15   1  16      353.70      387.03     24.58 o 
 -14   1  16      167.28      168.57     15.04 o 
 -13   1  16      140.36      120.74     14.08 o 
 -12   1  16       13.53        1.47      7.05 o 
 -11   1  16     1197.34     1181.32     32.10 o 
 -10   1  16     1038.55     1042.59     28.27 o 
  -9   1  16      138.84      132.51      9.32 o 
  -8   1  16      806.65      765.39     20.33 o 
  -7   1  16      119.08      104.75     10.99 o 
  -6   1  16      817.37      829.87     24.64 o 
  -5   1  16      139.87      118.90      9.87 o 
  -4   1  16     1338.58     1346.44     30.88 o 
  -3   1  16     1323.71     1335.00     29.64 o 
  -2   1  16      158.98      160.32     10.60 o 
  -1   1  16       19.28       19.76      6.69 o 
   0   1  16      278.51      282.95     15.08 o 
   1   1  16       34.37       35.46      8.78 o 
   2   1  16        6.63       -2.09      7.92 o 
   3   1  16        8.21        4.31      8.60 o 
   4   1  16      263.25      271.91     19.42 o 
   5   1  16      292.19      293.73     20.86 o 
   6   1  16       21.01        2.13     11.86 o 
   7   1  16      406.82      354.18     24.81 o 
 -18   2  16       75.30       81.11     18.07 o 
 -17   2  16      203.55      193.72     22.44 o 
 -16   2  16        0.66        3.40     10.42 o 
 -15   2  16      305.99      290.25     18.79 o 
 -14   2  16      231.28      241.49     17.00 o 
 -13   2  16        0.73        3.36      7.64 o 
 -12   2  16        0.92        9.15      7.69 o 
 -11   2  16      205.47      211.15     14.94 o 
 -10   2  16        6.84        6.20      7.00 o 
  -9   2  16      230.20      262.30     17.41 o 
  -8   2  16        4.48        2.98      6.34 o 
  -7   2  16     1019.93     1086.87     27.27 o 
  -6   2  16      683.75      674.20     33.59 o 
  -5   2  16       61.83       52.75      8.56 o 
  -4   2  16       11.22        6.32      6.01 o 
  -3   2  16        9.64        5.16      6.62 o 
  -2   2  16       56.23       38.21      8.31 o 
  -1   2  16      248.49      218.45     18.00 o 
   0   2  16     1321.95     1371.93     35.80 o 
   1   2  16      322.86      326.46     20.36 o 
   2   2  16      180.74      200.22     16.78 o 
   3   2  16     1025.40     1092.95     44.69 o 
   4   2  16      922.08      919.08     60.92 o 
   5   2  16       42.88       47.22     15.22 o 
   6   2  16       14.09        5.31     14.55 o 
   7   2  16       64.56       82.14     20.61 o 
 -18   3  16       27.44       26.33     16.12 o 
 -17   3  16       30.39       15.36     19.50 o 
 -16   3  16      161.22      141.11     17.99 o 
 -15   3  16        4.87       11.67     11.55 o 
 -14   3  16      202.57      202.22     17.24 o 
 -13   3  16       64.13       57.23     11.50 o 
 -12   3  16      223.08      201.75     16.74 o 
 -11   3  16      833.72      892.11     29.90 o 
 -10   3  16     1311.49     1348.10     35.69 o 
  -9   3  16        2.72        9.36      7.62 o 
  -8   3  16       46.33       17.08      7.68 o 
  -7   3  16        3.12        2.01      6.84 o 
  -6   3  16      124.78      119.51     12.51 o 
  -5   3  16      152.06      140.09     15.43 o 
  -4   3  16      226.32      225.53     15.08 o 
  -3   3  16      505.98      554.21     25.03 o 
  -2   3  16       62.89       29.69      9.18 o 
  -1   3  16      173.48      169.09     16.03 o 
   0   3  16      270.07      258.98     17.51 o 
   1   3  16      666.68      643.83     26.10 o 
   2   3  16       19.23       24.97     10.31 o 
   3   3  16      179.37      142.94     17.16 o 
   4   3  16      179.65      242.56     48.14 o 
   5   3  16       43.72       44.15     15.60 o 
   6   3  16       31.12       35.59     15.73 o 
   7   3  16       14.40       12.35     15.14 o 
 -17   4  16      229.26      257.02     26.40 o 
 -16   4  16        0.09       -5.54     11.98 o 
 -15   4  16       26.90       17.68     11.46 o 
 -14   4  16      129.81      123.96     16.12 o 
 -13   4  16      142.07      158.73     19.97 o 
 -12   4  16      272.39      285.00     22.52 o 
 -11   4  16      192.93      193.33     16.20 o 
 -10   4  16      233.56      223.55     16.57 o 
  -9   4  16      197.80      197.77     18.66 o 
  -8   4  16      167.37      165.79     14.22 o 
  -7   4  16      579.34      669.36     25.17 o 
  -6   4  16      554.05      527.66     24.46 o 
  -5   4  16       21.93       19.40      7.64 o 
  -4   4  16      188.69      194.66     19.83 o 
  -3   4  16        1.64       11.56      7.89 o 
  -2   4  16        7.33        4.84      8.40 o 
  -1   4  16      715.99      790.76     31.58 o 
   0   4  16     1226.03     1278.10     54.05 o 
   1   4  16      807.11      871.75     47.98 o 
   2   4  16       33.41       38.88     12.09 o 
   3   4  16      129.17      133.14     16.84 o 
   4   4  16      613.33      569.43     46.71 o 
   5   4  16        0.06       19.98     20.03 o 
   6   4  16      168.84      129.47     27.50 o 
 -17   5  16        4.29       10.55     19.82 o 
 -16   5  16       25.14       13.42     13.10 o 
 -15   5  16        2.17       -3.24     11.34 o 
 -14   5  16        0.34        7.85     10.80 o 
 -13   5  16       99.53      114.77     14.96 o 
 -12   5  16      128.01      116.29     15.39 o 
 -11   5  16      712.02      794.81     28.26 o 
 -10   5  16      205.23      197.15     18.91 o 
  -9   5  16       84.72       93.96     11.86 o 
  -8   5  16       26.90       18.68      8.38 o 
  -7   5  16       41.80       36.16      8.67 o 
  -6   5  16      621.74      587.03     25.01 o 
  -5   5  16        4.31        7.48      7.12 o 
  -4   5  16      177.90      153.41     22.56 o 
  -3   5  16       61.06       82.12     13.67 o 
  -2   5  16      259.89      334.65     24.12 o 
  -1   5  16      133.81      119.44     16.45 o 
   0   5  16       45.00       17.00     13.11 o 
   1   5  16      166.21      121.99     21.20 o 
   2   5  16      391.66      383.72     33.52 o 
   3   5  16       69.94       50.92     18.31 o 
   4   5  16       40.13       25.64     17.77 o 
   5   5  16       20.83       22.73     18.10 o 
 -15   6  16        0.30       19.80     20.14 o 
 -14   6  16        5.79      -15.14     14.67 o 
 -13   6  16      323.44      331.80     28.14 o 
 -12   6  16      644.10      774.27     34.89 o 
 -11   6  16       69.22       38.89     13.02 o 
 -10   6  16      276.74      313.29     50.36 o 
  -9   6  16        9.48       12.08     10.10 o 
  -8   6  16        0.53        0.44      9.49 o 
  -7   6  16        0.07        0.08     10.13 o 
  -6   6  16      239.20      258.03     21.88 o 
  -5   6  16      401.69      364.43     23.01 o 
  -4   6  16       23.59       11.96     11.48 o 
  -3   6  16       22.16       14.19     11.04 o 
  -2   6  16      144.32      119.58     17.48 o 
  -1   6  16      336.30      377.86     33.46 o 
   0   6  16      423.21      471.77     32.76 o 
   1   6  16      129.77      111.64     26.40 o 
   2   6  16      118.27      161.63     26.08 o 
   3   6  16      161.96      156.77     26.47 o 
   4   6  16       25.60       13.68     21.92 o 
 -14   7  16        5.13        9.50     19.15 o 
 -13   7  16      130.47      151.89     27.07 o 
 -12   7  16       26.71       26.86     15.96 o 
 -11   7  16       39.40       39.15     14.18 o 
 -10   7  16        7.47       19.70     12.42 o 
  -9   7  16        0.12        5.75     11.06 o 
  -8   7  16       11.32        8.36     11.75 o 
  -7   7  16       14.22        7.00     11.56 o 
  -6   7  16      563.19      652.31     37.21 o 
  -5   7  16        0.18       -2.24     10.76 o 
  -4   7  16      219.68      252.55     30.74 o 
  -3   7  16       25.21       20.48     13.84 o 
  -2   7  16      193.25      186.95     23.12 o 
  -1   7  16       36.07       41.85     18.58 o 
   0   7  16      134.40      106.79     23.92 o 
   1   7  16        2.54       -2.56     20.60 o 
   2   7  16       17.34        2.92     20.97 o 
   3   7  16       32.96       52.39     30.87 o 
 -12   8  16      274.40      252.94     89.65 o 
 -11   8  16       53.92      103.06     23.74 o 
 -10   8  16        4.54        0.89     15.67 o 
  -9   8  16       52.44       57.48     19.03 o 
  -8   8  16      114.91      138.41     23.49 o 
  -7   8  16       22.36        7.21     14.34 o 
  -6   8  16       28.87       27.89     16.21 o 
  -5   8  16        0.18       -4.56     12.24 o 
  -4   8  16        0.28       -7.72     12.28 o 
  -3   8  16       13.75       15.80     16.12 o 
  -2   8  16       26.99       58.01     22.83 o 
  -1   8  16        0.90       25.27     22.31 o 
   0   8  16       29.34       14.58     21.03 o 
   1   8  16        4.92       -9.13     20.67 o 
  -9   9  16       17.42       -0.79     16.97 o 
  -8   9  16       48.39       46.82     18.78 o 
  -7   9  16       14.47        5.89     15.91 o 
  -6   9  16      190.88      135.76     24.30 o 
  -5   9  16       50.84       57.59     19.60 o 
  -4   9  16       16.99        6.67     14.35 o 
  -3   9  16      141.11      147.76     30.57 o 
 -18   1  17        0.60        7.73     14.09 o 
 -17   1  17        1.24       11.82     14.06 o 
 -16   1  17      167.18      210.95     22.70 o 
 -15   1  17        1.17        7.61      9.81 o 
 -14   1  17       42.02       48.28     10.79 o 
 -13   1  17       11.62       17.06      8.60 o 
 -12   1  17       21.59       22.94      8.76 o 
 -11   1  17       74.59       63.35     10.40 o 
 -10   1  17       25.27       22.31      8.28 o 
  -9   1  17       29.27       30.35      8.27 o 
  -8   1  17      340.05      348.43     19.18 o 
  -7   1  17       28.51       22.80      6.34 o 
  -6   1  17        6.63        5.00      5.58 o 
  -5   1  17      216.20      186.67     16.55 o 
  -4   1  17      120.56      118.20      9.61 o 
  -3   1  17      392.42      393.18     16.41 o 
  -2   1  17      100.86       90.45      9.41 o 
  -1   1  17       94.60       74.61      9.54 o 
   0   1  17      458.42      470.33     21.23 o 
   1   1  17      103.48       76.21     11.31 o 
   2   1  17        0.42        5.09      8.90 o 
   3   1  17      121.02      103.75     13.40 o 
   4   1  17       17.85       13.68     11.03 o 
   5   1  17       17.65       24.87     12.06 o 
   6   1  17        0.41       19.19     16.28 o 
 -18   2  17        0.25       15.75     14.74 o 
 -17   2  17       63.27       86.30     23.88 o 
 -16   2  17        0.18        7.91     11.68 o 
 -15   2  17       25.22       18.65     10.15 o 
 -14   2  17        6.85       23.46      9.55 o 
 -13   2  17        0.50        2.32      8.38 o 
 -12   2  17      140.58      142.04     13.80 o 
 -11   2  17        3.22        1.73      7.62 o 
 -10   2  17       34.13       25.02      8.56 o 
  -9   2  17     1373.27     1405.56     40.01 o 
  -8   2  17      204.38      222.41     15.33 o 
  -7   2  17       25.25       20.84      8.10 o 
  -6   2  17      403.89      343.27     17.89 o 
  -5   2  17       11.10       18.33      7.37 o 
  -4   2  17        0.07       -7.47      6.22 o 
  -3   2  17       28.06       10.83      7.73 o 
  -2   2  17      177.26      156.12     14.71 o 
  -1   2  17      154.88      159.28     25.41 o 
   0   2  17      200.85      173.38     24.06 o 
   1   2  17        1.57       10.19      9.31 o 
   2   2  17       36.85       15.01     11.41 o 
   3   2  17      294.88      278.07     24.99 o 
   4   2  17       17.39       21.70     14.77 o 
   5   2  17       75.13       79.57     18.30 o 
   6   2  17       53.19       72.01     20.62 o 
 -17   3  17       59.48       58.00     17.66 o 
 -16   3  17      152.76      173.50     20.65 o 
 -15   3  17      187.34      184.99     19.56 o 
 -14   3  17      101.78      104.21     14.53 o 
 -13   3  17        0.71        8.99      9.17 o 
 -12   3  17       84.95       67.15     12.61 o 
 -11   3  17        0.14       -0.29      8.06 o 
 -10   3  17       89.35       80.33     12.09 o 
  -9   3  17      726.99      733.01     27.35 o 
  -8   3  17       90.76       76.00     16.47 o 
  -7   3  17      585.11      565.99     24.16 o 
  -6   3  17      196.57      225.99     21.12 o 
  -5   3  17      373.36      375.59     19.19 o 
  -4   3  17      441.80      451.47     23.98 o 
  -3   3  17      151.81      125.38     20.19 o 
  -2   3  17      209.79      223.38     23.35 o 
  -1   3  17      693.05      737.54     30.06 o 
   0   3  17      303.19      293.51     19.39 o 
   1   3  17        1.14        3.32      9.01 o 
   2   3  17      722.17      790.05     34.36 o 
   3   3  17       30.67       26.06     13.82 o 
   4   3  17      100.27       83.58     17.83 o 
   5   3  17      110.87      138.28     21.22 o 
 -17   4  17       93.04       91.61     19.94 o 
 -16   4  17      169.33      183.16     23.02 o 
 -15   4  17        5.24       22.02     13.40 o 
 -14   4  17        0.00       13.20     10.60 o 
 -13   4  17        5.50        8.51      9.78 o 
 -12   4  17     1089.63     1200.19     36.04 o 
 -11   4  17      390.29      378.39     21.57 o 
 -10   4  17       58.59       50.69     10.89 o 
  -9   4  17      168.01      146.80     14.36 o 
  -8   4  17      139.10      155.62     17.13 o 
  -7   4  17       15.97       27.16      8.93 o 
  -6   4  17       63.48       42.26      9.82 o 
  -5   4  17      517.71      558.81     28.45 o 
  -4   4  17      119.17      108.93     16.99 o 
  -3   4  17        0.14       10.71      8.79 o 
  -2   4  17      480.88      515.46     25.28 o 
  -1   4  17      788.70      860.01     31.94 o 
   0   4  17       35.79       43.77     11.95 o 
   1   4  17        0.49       14.35     11.26 o 
   2   4  17        0.09        7.68     11.51 o 
   3   4  17        5.03      -13.42     14.87 o 
   4   4  17        0.59        4.18     18.78 o 
   5   4  17       64.32       65.57     33.90 o 
 -16   5  17       48.25       87.27     26.01 o 
 -15   5  17      279.86      303.38     25.36 o 
 -14   5  17       50.47       38.25     13.38 o 
 -13   5  17        5.27       17.95     10.31 o 
 -12   5  17      123.96      137.83     14.72 o 
 -11   5  17        4.31        4.29      9.16 o 
 -10   5  17       61.47       61.96     12.03 o 
  -9   5  17      591.59      651.05     46.14 o 
  -8   5  17      552.66      547.08     23.75 o 
  -7   5  17        0.35       -1.19      7.73 o 
  -6   5  17      169.94      159.63     14.72 o 
  -5   5  17       93.53       64.36     11.47 o 
  -4   5  17        7.18        2.64     10.92 o 
  -3   5  17      230.07      229.58     22.64 o 
  -2   5  17       15.70        9.04     11.72 o 
  -1   5  17       75.91       59.64     15.26 o 
   0   5  17      298.75      300.88     26.59 o 
   1   5  17      277.12      259.51     28.77 o 
   2   5  17      729.23      863.87     57.37 o 
   3   5  17      359.54      375.06     35.65 o 
   4   5  17        1.16       19.68     21.67 o 
 -15   6  17      501.62      490.43     43.22 o 
 -14   6  17       27.05       34.23     19.96 o 
 -13   6  17      569.33      646.89     43.89 o 
 -12   6  17     1282.58     1221.67     43.98 o 
 -11   6  17      448.61      444.62     28.56 o 
 -10   6  17        3.24       -3.84     10.84 o 
  -9   6  17        6.98       18.94     11.88 o 
  -8   6  17        3.47        3.09     11.24 o 
  -7   6  17      103.09       94.45     16.94 o 
  -6   6  17       30.29       35.74     13.95 o 
  -5   6  17      605.67      661.39     32.18 o 
  -4   6  17      422.96      433.10     29.72 o 
  -3   6  17       41.93       20.86     12.93 o 
  -2   6  17      254.94      282.86     25.65 o 
  -1   6  17      921.02      916.45     42.17 o 
   0   6  17      267.78      230.63     27.98 o 
   1   6  17       14.38       38.85     19.94 o 
   2   6  17        6.52       10.90     25.40 o 
   3   6  17       34.09        8.86     21.36 o 
 -13   7  17       14.95       10.64     19.10 o 
 -12   7  17       40.01        7.40     18.49 o 
 -11   7  17       24.69       19.63     14.88 o 
 -10   7  17       36.35       18.29     14.04 o 
  -9   7  17      228.54      213.91     23.61 o 
  -8   7  17      704.10      741.77     36.12 o 
  -7   7  17       13.65        6.82     12.56 o 
  -6   7  17      550.73      624.04     37.55 o 
  -5   7  17       74.78       73.08     14.89 o 
  -4   7  17      125.82      102.99     18.01 o 
  -3   7  17        5.88       12.02     16.36 o 
  -2   7  17       39.69       42.25     18.60 o 
  -1   7  17      370.18      377.67     44.31 o 
   0   7  17       28.03       47.26     29.41 o 
   1   7  17      347.85      325.82     74.40 o 
 -11   8  17       59.08       56.39     26.35 o 
 -10   8  17        1.34        4.85     17.85 o 
  -9   8  17       71.44       51.18     19.87 o 
  -8   8  17        5.38        8.00     16.14 o 
  -7   8  17       63.74       67.61     19.59 o 
  -6   8  17        7.27        3.30     16.10 o 
  -5   8  17      120.78      112.20     20.11 o 
  -4   8  17      222.13      245.58     25.94 o 
  -3   8  17       61.45       33.99     19.35 o 
  -2   8  17       61.30       67.08     24.77 o 
  -1   8  17      282.39      284.09     52.71 o 
 -18   0  18      178.98      189.11     51.58 o 
 -17   0  18      275.67      339.49     89.79 o 
 -16   0  18      121.84      114.68     28.05 o 
 -15   0  18        0.55        2.85     15.66 o 
 -14   0  18       86.09       92.07     27.82 o 
 -13   0  18      308.15      329.03     45.29 o 
 -12   0  18      926.95      940.02     48.37 o 
 -11   0  18      333.50      355.25     25.73 o 
 -10   0  18      769.90      864.71     53.81 o 
  -9   0  18       23.20       13.11     10.32 o 
  -8   0  18      139.40      140.54     16.88 o 
  -7   0  18      115.39       85.85     14.27 o 
  -6   0  18      439.25      495.49     43.51 o 
  -5   0  18      438.43      440.25     25.81 o 
  -4   0  18      140.98      133.59     21.43 o 
  -3   0  18      116.88      127.29     31.06 o 
  -2   0  18      177.05      200.68     31.47 o 
  -1   0  18      254.72      264.38     25.28 o 
   0   0  18      461.01      493.09     32.73 o 
   1   0  18      788.56      772.42     48.67 o 
   2   0  18     1228.68     1410.80     54.46 o 
   3   0  18        7.81       13.41     15.76 o 
   4   0  18     1494.86     1781.59     73.93 o 
   5   0  18      758.32      794.82     50.67 o 
 -17   1  18       99.82       74.05     16.95 o 
 -16   1  18      120.27      123.46     20.41 o 
 -15   1  18      191.50      223.18     17.99 o 
 -14   1  18      307.71      335.59     28.72 o 
 -13   1  18     1029.54     1038.63     50.36 o 
 -12   1  18      214.03      258.82     21.91 o 
 -11   1  18       13.29       13.81      8.45 o 
 -10   1  18        0.79       -2.77      7.27 o 
  -9   1  18       41.03       23.48      8.34 o 
  -8   1  18      351.34      351.20     31.37 o 
  -7   1  18      415.01      436.66     20.36 o 
  -6   1  18      595.60      615.94     23.26 o 
  -5   1  18      242.85      255.28     16.37 o 
  -4   1  18      441.06      398.34     27.31 o 
  -3   1  18      727.80      771.73     27.02 o 
  -2   1  18     1295.91     1399.83     40.69 o 
  -1   1  18       56.79       44.65      9.26 o 
   0   1  18      357.50      340.27     18.83 o 
   1   1  18       84.70       76.56     12.58 o 
   2   1  18      122.39      101.06     18.91 o 
   3   1  18        0.00        0.94     12.18 o 
   4   1  18       16.10       18.39     15.06 o 
   5   1  18      504.01      591.36     38.66 o 
 -17   2  18      212.31      279.68     33.83 o 
 -16   2  18      159.89      199.56     23.96 o 
 -15   2  18        0.15       -1.13      9.86 o 
 -14   2  18       34.32       45.73     11.43 o 
 -13   2  18        5.72       15.86      9.51 o 
 -12   2  18      150.47      146.43     14.60 o 
 -11   2  18      138.57      168.05     15.02 o 
 -10   2  18      895.87      923.90     29.22 o 
  -9   2  18      111.28      109.04     12.62 o 
  -8   2  18       14.71       15.70      8.10 o 
  -7   2  18       46.27       36.82      9.37 o 
  -6   2  18      213.50      229.63     16.00 o 
  -5   2  18      262.96      229.27     15.18 o 
  -4   2  18      139.65      136.96     12.57 o 
  -3   2  18       82.93       88.25     12.22 o 
  -2   2  18       48.30       36.31     10.79 o 
  -1   2  18      168.23      156.42     26.06 o 
   0   2  18      480.62      491.93     26.03 o 
   1   2  18      950.64      969.44     37.75 o 
   2   2  18      505.21      577.86     31.00 o 
   3   2  18      132.68      169.65     31.84 o 
   4   2  18      195.42      160.90     23.99 o 
 -17   3  18      155.35      165.79     23.60 o 
 -16   3  18       87.22       62.85     18.63 o 
 -15   3  18        0.32       12.03     12.27 o 
 -14   3  18      437.17      473.87     36.38 o 
 -13   3  18       85.92       93.04     14.34 o 
 -12   3  18       96.69       91.33     13.45 o 
 -11   3  18       35.68       27.79     10.28 o 
 -10   3  18      277.99      249.58     19.97 o 
  -9   3  18      313.37      312.71     20.13 o 
  -8   3  18      156.27      157.46     15.18 o 
  -7   3  18      251.95      263.80     19.83 o 
  -6   3  18      373.23      335.93     23.86 o 
  -5   3  18       64.87       63.55     11.68 o 
  -4   3  18       17.77       12.50      9.29 o 
  -3   3  18      717.07      765.35     31.39 o 
  -2   3  18      778.00      813.53     41.96 o 
  -1   3  18      513.87      589.43     29.59 o 
   0   3  18        0.39       -3.73      9.69 o 
   1   3  18       76.84       56.82     12.96 o 
   2   3  18        0.05       22.25     14.34 o 
   3   3  18      312.01      384.66     29.85 o 
   4   3  18      238.41      314.47     27.98 o 
 -16   4  18      280.02      256.35     26.33 o 
 -15   4  18      112.10       92.42     19.05 o 
 -14   4  18      126.54      123.26     16.43 o 
 -13   4  18      398.90      474.13     33.03 o 
 -12   4  18      102.89       89.81     13.90 o 
 -11   4  18        6.11        6.19      9.80 o 
 -10   4  18      581.02      639.60     27.20 o 
  -9   4  18      115.70       99.28     14.09 o 
  -8   4  18        0.01        3.63      8.11 o 
  -7   4  18        1.56       -1.22      8.54 o 
  -6   4  18       30.71       28.68     10.99 o 
  -5   4  18       72.59       74.50     12.33 o 
  -4   4  18       98.30       66.23     12.01 o 
  -3   4  18      180.18      174.55     26.39 o 
  -2   4  18       91.30       74.38     15.03 o 
  -1   4  18       57.12       69.28     13.27 o 
   0   4  18      114.92      134.50     16.06 o 
   1   4  18      676.95      701.12     33.40 o 
   2   4  18       61.82       60.80     20.03 o 
   3   4  18      511.47      622.35    155.48 o 
 -15   5  18       61.78       89.66     25.43 o 
 -14   5  18       88.34      118.75     18.96 o 
 -13   5  18       23.11       11.05     11.38 o 
 -12   5  18       35.76       40.75     12.29 o 
 -11   5  18       43.30       21.88     10.32 o 
 -10   5  18       17.51        9.08      9.55 o 
  -9   5  18     1424.73     1519.97     56.92 o 
  -8   5  18      100.27      121.60     19.65 o 
  -7   5  18       73.62       64.37     11.83 o 
  -6   5  18       30.53       36.48     11.56 o 
  -5   5  18      105.06       95.31     15.52 o 
  -4   5  18       35.13       28.77     12.38 o 
  -3   5  18        9.11       16.65     13.54 o 
  -2   5  18      269.33      243.71     24.44 o 
  -1   5  18      510.08      575.68     35.00 o 
   0   5  18       14.33       21.65     17.21 o 
   1   5  18        0.01       25.66     18.43 o 
   2   5  18      394.52      362.53     39.59 o 
 -14   6  18       95.11       35.42     25.66 o 
 -13   6  18      310.35      345.66     38.19 o 
 -12   6  18       18.72       26.77     15.06 o 
 -11   6  18        0.85        9.41     13.82 o 
 -10   6  18       18.33        9.27     14.37 o 
  -9   6  18      110.62      120.12     19.31 o 
  -8   6  18       44.55       63.77     16.45 o 
  -7   6  18       92.66       92.87     17.33 o 
  -6   6  18        0.27       -4.93     12.46 o 
  -5   6  18        1.06       -6.99     11.01 o 
  -4   6  18      149.63      147.98     19.46 o 
  -3   6  18      377.45      389.96     30.56 o 
  -2   6  18      120.32      160.22     24.14 o 
  -1   6  18      108.78      175.47     60.82 o 
   0   6  18       86.79      153.80     28.94 o 
   1   6  18        1.64      -21.11     33.42 o 
 -12   7  18        0.33       -7.38     18.87 o 
 -11   7  18       26.91       27.10     16.05 o 
 -10   7  18        1.69       -4.29     14.44 o 
  -9   7  18      265.71      267.18     29.28 o 
  -8   7  18        7.69       21.55     16.39 o 
  -7   7  18      232.45      239.72     27.63 o 
  -6   7  18        0.69       -4.65     14.04 o 
  -5   7  18       29.45       39.06     15.05 o 
  -4   7  18       33.20       48.47     15.70 o 
  -3   7  18       54.40       42.76     18.62 o 
  -2   7  18       13.66       34.46     21.67 o 
  -1   7  18        4.50       24.68     21.85 o 
  -8   8  18       15.88       33.32     20.93 o 
  -7   8  18        5.22       -4.68     18.03 o 
  -6   8  18      118.35       74.08     27.85 o 
  -5   8  18       26.64       15.77     15.93 o 
 -17   1  19        6.13       21.38     15.79 o 
 -16   1  19      226.60      258.26     22.05 o 
 -15   1  19        3.58        2.61     11.43 o 
 -14   1  19        0.76        5.35      9.88 o 
 -13   1  19        7.00        9.04      9.98 o 
 -12   1  19      147.07      138.69     14.85 o 
 -11   1  19        2.99       -0.38      8.56 o 
 -10   1  19       66.42       58.45     10.95 o 
  -9   1  19       74.01       95.00     12.53 o 
  -8   1  19        2.88       -4.64      8.05 o 
  -7   1  19        7.08       10.58      8.63 o 
  -6   1  19      319.52      311.68     18.52 o 
  -5   1  19       38.26       15.38      8.99 o 
  -4   1  19      132.46      111.03     13.28 o 
  -3   1  19        0.01        2.63      9.18 o 
  -2   1  19       14.54       25.98     11.09 o 
  -1   1  19        1.94        3.68     11.33 o 
   0   1  19       86.98       83.74     17.00 o 
   1   1  19       12.72       -1.29     12.66 o 
   2   1  19       97.34      104.54     21.60 o 
   3   1  19       19.96       26.95     15.63 o 
 -16   2  19       58.05       92.56     17.04 o 
 -15   2  19        0.28        0.85     11.44 o 
 -14   2  19      121.96      117.44     15.05 o 
 -13   2  19       12.68       25.47     10.45 o 
 -12   2  19       74.74       62.59     12.07 o 
 -11   2  19      177.01      203.41     16.54 o 
 -10   2  19       61.58       77.24     13.14 o 
  -9   2  19        1.93        1.62      8.34 o 
  -8   2  19        9.93       10.03      8.38 o 
  -7   2  19        0.79       -2.50      7.94 o 
  -6   2  19       41.01       18.98      8.63 o 
  -5   2  19      649.83      635.38     44.39 o 
  -4   2  19     1221.60     1228.46     34.62 o 
  -3   2  19      347.54      336.45     22.72 o 
  -2   2  19        2.82       -2.38      9.31 o 
  -1   2  19       52.19       38.13     12.28 o 
   0   2  19        0.25        8.15     11.01 o 
   1   2  19       17.47       17.07     13.20 o 
   2   2  19        2.89        7.46     14.73 o 
   3   2  19      217.10      328.57     35.76 o 
 -16   3  19      303.33      398.16     31.82 o 
 -15   3  19      123.41      117.53     18.73 o 
 -14   3  19       10.29       32.67     13.47 o 
 -13   3  19       91.04       57.56     13.49 o 
 -12   3  19        2.09       -5.51      9.52 o 
 -11   3  19      100.20       93.81     13.76 o 
 -10   3  19      548.33      584.76     27.01 o 
  -9   3  19      123.17      121.99     14.73 o 
  -8   3  19        1.53       15.05      9.51 o 
  -7   3  19      551.85      594.70     34.27 o 
  -6   3  19      190.71      246.27     20.35 o 
  -5   3  19        0.07       12.00     10.21 o 
  -4   3  19       44.91       20.92     10.85 o 
  -3   3  19       25.08        9.57      9.70 o 
  -2   3  19        5.40       10.21     10.62 o 
  -1   3  19       42.66       34.16     12.88 o 
   0   3  19        4.06       15.53     11.28 o 
   1   3  19      831.64      923.39     38.64 o 
   2   3  19       26.56       41.11     16.07 o 
 -15   4  19       12.84       -4.42     14.89 o 
 -14   4  19       31.32       20.16     13.12 o 
 -13   4  19        5.20        9.79     11.51 o 
 -12   4  19      110.71      138.13     16.09 o 
 -11   4  19       77.64       59.05     12.85 o 
 -10   4  19       87.26       82.16     13.20 o 
  -9   4  19      102.95      100.30     14.47 o 
  -8   4  19        1.51       12.41      9.61 o 
  -7   4  19      338.53      316.42     22.39 o 
  -6   4  19      136.34      165.08     17.28 o 
  -5   4  19      394.05      437.65     24.24 o 
  -4   4  19     1154.85     1209.12     37.56 o 
  -3   4  19      139.84      116.50     15.82 o 
  -2   4  19        0.06       13.77     11.55 o 
  -1   4  19      169.39      142.69     17.23 o 
   0   4  19       75.72       44.55     13.62 o 
   1   4  19        3.77        6.01     13.38 o 
   2   4  19        0.32       19.16     21.26 o 
 -14   5  19       19.45        1.62     18.16 o 
 -13   5  19        4.87       19.61     12.73 o 
 -12   5  19       89.65       61.75     14.07 o 
 -11   5  19       73.36       41.75     13.15 o 
 -10   5  19        6.02       -2.16     10.26 o 
  -9   5  19      184.86      162.74     17.92 o 
  -8   5  19      422.78      426.78     32.83 o 
  -7   5  19      176.06      140.56     20.25 o 
  -6   5  19      151.99      166.52     20.91 o 
  -5   5  19       49.85       47.63     14.53 o 
  -4   5  19       20.04       21.26     13.30 o 
  -3   5  19       33.58       27.83     15.31 o 
  -2   5  19       95.18       92.58     20.93 o 
  -1   5  19       22.33       28.30     17.73 o 
   0   5  19      204.65      188.50     36.40 o 
   1   5  19      203.82      273.98     37.32 o 
 -12   6  19        1.88      -14.76     14.95 o 
 -11   6  19       36.24       17.56     15.22 o 
 -10   6  19        2.29       17.28     16.51 o 
  -9   6  19       15.14       -7.75     14.31 o 
  -8   6  19      227.01      240.63     37.39 o 
  -7   6  19      353.78      426.64     42.49 o 
  -6   6  19      248.28      195.58     26.40 o 
  -5   6  19       27.68       26.30     15.09 o 
  -4   6  19      481.72      435.38     33.04 o 
  -3   6  19      152.05      146.77     24.41 o 
  -2   6  19       46.66       56.83     20.14 o 
  -1   6  19      167.53      135.55     28.60 o 
  -9   7  19      209.86      257.93     40.20 o 
  -8   7  19        3.36       17.37     16.83 o 
  -7   7  19      305.40      379.01     34.57 o 
  -6   7  19       35.92       49.93     19.45 o 
  -5   7  19       21.31       26.60     15.72 o 
  -4   7  19        0.01       -2.49     15.06 o 
 -16   0  20       81.66       89.72     28.00 o 
 -15   0  20      380.40      431.47     48.41 o 
 -14   0  20      389.61      382.94     59.05 o 
 -13   0  20      129.82      124.36     27.92 o 
 -12   0  20      753.59      721.41     90.97 o 
 -11   0  20      141.70      126.16     24.31 o 
 -10   0  20      135.38      127.77     16.73 o 
  -9   0  20      240.47      269.60     22.01 o 
  -8   0  20      290.96      295.39     22.98 o 
  -7   0  20       25.79       40.72     12.67 o 
  -6   0  20       67.46       57.77     13.75 o 
  -5   0  20      182.02      241.07     21.98 o 
  -4   0  20      166.51      196.33     20.22 o 
  -3   0  20        0.49        6.01     12.34 o 
  -2   0  20      574.54      565.87     45.74 o 
  -1   0  20      754.76      811.07     41.81 o 
   0   0  20      150.26      155.54     22.99 o 
   1   0  20     1923.41     2376.20     75.74 o 
   2   0  20      514.80      604.94     38.37 o 
 -16   1  20      152.61      141.21     23.54 o 
 -15   1  20      122.61      122.59     17.71 o 
 -14   1  20       26.51       25.48     13.00 o 
 -13   1  20       61.34       64.13     15.15 o 
 -12   1  20       11.26        0.40      9.87 o 
 -11   1  20       84.37       91.92     13.45 o 
 -10   1  20       18.65       20.95     10.72 o 
  -9   1  20       36.44       16.74     10.94 o 
  -8   1  20      268.21      290.02     19.72 o 
  -7   1  20       25.93       24.25     10.32 o 
  -6   1  20      600.96      696.09     27.76 o 
  -5   1  20     2581.37     2907.58     64.15 o 
  -4   1  20      318.04      291.49     37.80 o 
  -3   1  20      459.57      454.48     25.49 o 
  -2   1  20      886.04      974.48     38.38 o 
  -1   1  20      358.95      411.82     27.28 o 
   0   1  20       66.88       69.19     15.84 o 
   1   1  20      565.21      742.73     58.40 o 
   2   1  20       61.51       78.29     18.62 o 
 -15   2  20      128.91      137.37     19.24 o 
 -14   2  20      419.39      493.53     29.79 o 
 -13   2  20        4.36        1.82     11.18 o 
 -12   2  20      122.74      104.81     14.42 o 
 -11   2  20       37.90       15.41     10.41 o 
 -10   2  20        6.85       -7.20      8.49 o 
  -9   2  20      248.74      279.10     19.11 o 
  -8   2  20      478.19      489.86     23.77 o 
  -7   2  20      189.79      247.87     18.32 o 
  -6   2  20       42.84       43.26     10.99 o 
  -5   2  20      203.50      183.77     23.67 o 
  -4   2  20       37.93       31.22     10.86 o 
  -3   2  20       46.91       29.40     12.33 o 
  -2   2  20      191.33      203.93     19.54 o 
  -1   2  20      586.95      701.95     31.77 o 
   0   2  20       31.46       34.24     15.15 o 
   1   2  20      861.96     1036.49     42.06 o 
 -15   3  20       23.92       17.84     14.61 o 
 -14   3  20        2.59        2.66     13.19 o 
 -13   3  20      298.92      307.92     25.64 o 
 -12   3  20      367.37      365.02     25.33 o 
 -11   3  20       84.90       60.40     13.13 o 
 -10   3  20       51.96       51.22     12.16 o 
  -9   3  20        0.08        9.28     10.12 o 
  -8   3  20       25.66       30.14     11.42 o 
  -7   3  20        0.44        8.89      9.99 o 
  -6   3  20      256.49      242.98     20.81 o 
  -5   3  20      810.58      864.95     35.45 o 
  -4   3  20      582.92      566.98     42.83 o 
  -3   3  20      151.45      188.92     18.02 o 
  -2   3  20      304.78      309.53     31.23 o 
  -1   3  20      255.68      267.26     22.33 o 
   0   3  20      336.03      406.08     26.40 o 
   1   3  20       12.74       20.18     15.70 o 
 -14   4  20       26.11       20.72     13.85 o 
 -13   4  20        3.47       13.96     12.65 o 
 -12   4  20        0.89        5.45     11.80 o 
 -11   4  20        7.38       24.30     12.39 o 
 -10   4  20       43.00       51.09     13.72 o 
  -9   4  20      352.33      366.40     24.75 o 
  -8   4  20      457.61      516.97     28.33 o 
  -7   4  20      138.84      112.00     16.24 o 
  -6   4  20       26.08       39.80     12.58 o 
  -5   4  20       86.90       76.26     13.98 o 
  -4   4  20       27.28       12.28     11.83 o 
  -3   4  20       18.78       10.55     11.23 o 
  -2   4  20       14.70       -4.55     12.22 o 
  -1   4  20       80.43       73.34     16.68 o 
   0   4  20       43.82       53.00     22.94 o 
 -12   5  20      487.53      587.51     55.69 o 
 -11   5  20      212.46      175.82     24.02 o 
 -10   5  20        6.20        5.83     12.96 o 
  -9   5  20        7.44       10.19     15.66 o 
  -8   5  20       52.60       27.16     16.69 o 
  -7   5  20       22.04       27.17     18.81 o 
  -6   5  20       81.92       49.92     18.93 o 
  -5   5  20      213.64      175.08     22.72 o 
  -4   5  20       89.12       75.43     18.62 o 
  -3   5  20       24.51       35.04     16.60 o 
  -2   5  20       27.27       12.50     17.86 o 
 -10   6  20       33.22       17.83     17.57 o 
  -9   6  20       99.56       61.76     20.19 o 
  -8   6  20        1.06        1.42     15.77 o 
  -7   6  20        9.32       23.90     17.53 o 
  -6   6  20      101.33       89.49     21.79 o 
  -5   6  20        9.21       22.84     15.80 o 
  -4   6  20       26.31       27.25     16.48 o 
 -15   1  21        7.91        6.72     14.61 o 
 -14   1  21       12.18       31.19     13.53 o 
 -13   1  21        4.16       20.00     12.52 o 
 -12   1  21       63.78       74.13     14.98 o 
 -11   1  21       23.24       26.41     12.30 o 
 -10   1  21       19.58        9.03     10.19 o 
  -9   1  21       17.27       11.82     10.51 o 
  -8   1  21       69.82       66.32     12.85 o 
  -7   1  21        6.95       -0.17      9.77 o 
  -6   1  21      105.51      101.42     14.38 o 
  -5   1  21        3.51        4.45     11.31 o 
  -4   1  21        0.02        6.23     11.66 o 
  -3   1  21       41.59       38.12     14.07 o 
  -2   1  21       68.46       70.54     15.97 o 
  -1   1  21       34.90       30.87     16.09 o 
   0   1  21        0.92       -8.37     13.62 o 
 -14   2  21      574.61      603.20     32.85 o 
 -13   2  21       12.61       11.85     13.10 o 
 -12   2  21        4.92       -2.12     11.97 o 
 -11   2  21        0.01       -8.51     10.93 o 
 -10   2  21       12.59        9.19     10.35 o 
  -9   2  21       54.65       40.61     12.04 o 
  -8   2  21       74.45       87.52     13.73 o 
  -7   2  21      508.19      505.97     25.94 o 
  -6   2  21      592.04      628.57     30.18 o 
  -5   2  21       92.70      110.08     16.20 o 
  -4   2  21       14.69       24.82     12.37 o 
  -3   2  21      530.01      592.49     30.06 o 
  -2   2  21      428.16      504.83     45.75 o 
  -1   2  21      463.03      578.41     33.11 o 
 -13   3  21       42.80       61.70     16.97 o 
 -12   3  21       64.92       37.76     14.81 o 
 -11   3  21        9.09       15.69     13.51 o 
 -10   3  21      164.49      119.21     17.04 o 
  -9   3  21       37.67       58.80     14.20 o 
  -8   3  21       39.45       26.22     13.26 o 
  -7   3  21      102.56       90.83     19.58 o 
  -6   3  21       30.37       17.52     13.01 o 
  -5   3  21      112.09      122.17     21.59 o 
  -4   3  21       70.29       56.12     14.90 o 
  -3   3  21      169.19      157.14     21.98 o 
  -2   3  21      716.92      929.85     39.58 o 
 -12   4  21       35.64       22.33     14.75 o 
 -11   4  21       87.94       60.24     15.71 o 
 -10   4  21       17.31       13.30     12.27 o 
  -9   4  21      142.71      149.60     20.12 o 
  -8   4  21      135.58      123.33     25.01 o 
  -7   4  21      328.99      342.41     28.72 o 
  -6   4  21      465.77      584.89     32.82 o 
  -5   4  21       59.45       50.19     15.89 o 
  -4   4  21        6.63       -7.05     11.83 o 
  -3   4  21      287.45      300.53     23.71 o 
 -10   5  21      302.47      382.20     34.87 o 
  -9   5  21      629.83      709.40     44.77 o 
  -8   5  21       55.59       30.25     17.39 o 
  -7   5  21        5.78       20.52     17.16 o 
  -6   5  21       89.20       95.85     22.07 o 
  -5   5  21        0.40       23.54     18.09 o 
 -13   0  22        0.58        7.15     22.02 o 
 -12   0  22      220.09      252.74     49.38 o 
 -11   0  22      257.23      290.20     42.30 o 
 -10   0  22       75.74       63.84     27.90 o 
  -9   0  22      212.21      270.15     42.36 o 
  -8   0  22      758.38      839.47     76.38 o 
  -7   0  22      165.54      110.06     25.04 o 
  -6   0  22       87.39       86.18     24.49 o 
  -5   0  22       20.15       39.29     25.12 o 
  -4   0  22      117.10       81.74     29.32 o 
  -3   0  22      113.46      107.04     31.93 o 
 -13   1  22       29.80       29.46     17.25 o 
 -12   1  22       16.16       20.18     13.25 o 
 -11   1  22      147.15      180.45     22.32 o 
 -10   1  22        0.89       10.47     12.77 o 
  -9   1  22       63.80       58.34     14.31 o 
  -8   1  22      232.04      227.74     20.63 o 
  -7   1  22      120.59      106.70     16.28 o 
  -6   1  22      133.04      127.76     17.11 o 
  -5   1  22      168.47      139.99     18.24 o 
  -4   1  22      811.98      864.79     39.86 o 
  -3   1  22      206.20      190.53     22.75 o 
 -12   2  22      257.89      281.70     24.96 o 
 -11   2  22      267.08      368.62     27.43 o 
 -10   2  22      175.38      226.02     24.86 o 
  -9   2  22      186.45      209.79     20.92 o 
  -8   2  22      571.62      628.45     31.20 o 
  -7   2  22      191.95      201.41     22.18 o 
  -6   2  22       69.23       53.10     15.26 o 
  -5   2  22        2.89       -0.24     12.36 o 
  -4   2  22      199.33      252.21     23.93 o 
  -3   2  22        1.01       17.28     14.29 o 
 -11   3  22       84.48       90.15     17.90 o 
 -10   3  22      188.77      208.75     22.86 o 
  -9   3  22      147.34      146.85     19.83 o 
  -8   3  22      368.52      329.91     29.18 o 
  -7   3  22       99.98       95.08     18.07 o 
  -6   3  22        2.75       -6.27     13.51 o 
  -5   3  22      103.59      109.99     20.33 o 
                                                 
